# Supplementary material for: High PRMT5 levels, maintained by KEAP1 inhibition, drive chemoresistance in high-grade serous ovarian cancer
Source: J Clin Invest. 2025 Mar 17;135(6):e184283. doi: 10.1172/JCI184283 (PMC11910213; doi:10.1172/JCI184283)
Supplement: Supporting data values [file jci-135-184283-s141.xlsx]

## Sheet: Fig. 1D
Fig. 1D
Correlated Gene	Cytoband	Spearman's Correlation	p-Value	q-Value
TOX4	14q11.2	0.815467	7.13e-60	2.69e-55
DCAF11	14q12	0.787097	4.08e-53	7.7e-49
RBM23	14q11.2	0.784746	1.33e-52	1.67e-48
NOP9	14q12	0.767363	5.37e-49	5.07e-45
TINF2	14q12	0.736238	2.88e-43	2.17e-39
THTPA	14q11.2	0.735223	4.29e-43	2.7e-39
METTL3	14q11.2	0.733132	9.7e-43	5.23e-39
TM9SF1	14q12	0.722451	5.56e-41	2.62e-37
GMPR2	14q12	0.715481	7.05e-40	2.95e-36
DTD2	14q12	0.714339	1.06e-39	4e-36
CHD8	14q11.2	0.698245	2.75e-37	8.75e-34
TRAPPC6B	14q21.1	0.698213	2.78e-37	8.75e-34
PIP4P1	14q11.2	0.691748	2.34e-36	6.79e-33
SUPT16H	14q11.2	0.682479	4.51e-35	1.21e-31
DLST	14q24.3	0.679451	1.16e-34	2.91e-31
HAUS4	14q11.2	0.67859	1.51e-34	3.56e-31
METTL17	14q11.2	0.675494	3.9e-34	8.65e-31
MFAP3	5q33.2	0.670889	1.56e-33	3.28e-30
SUPT16HP1	12p12.3	0.669056	2.7e-33	5.37e-30
HNRNPC	14q11.2	0.668623	3.07e-33	5.79e-30
KHNYN	14q12	0.665224	8.36e-33	1.5e-29
SDR39U1	14q12	0.660615	3.18e-32	5.46e-29
TTC5	14q11.2	0.654812	1.66e-31	2.72e-28
LRP10	14q11.2	0.645046	2.46e-30	3.86e-27
ARHGAP5	14q12	0.639531	1.08e-29	1.63e-26
SNX6	14q13.1	0.637791	1.71e-29	2.48e-26
HNRNPL	19q13.2	0.6328	6.31e-29	8.81e-26
MGAT2	14q21.3	0.631533	8.75e-29	1.18e-25
DHX9	1q25.3	0.629919	1.33e-28	1.72e-25
TMX2P1	9p13.2	0.62829	2.01e-28	2.53e-25
KLHL11	17q21.2	0.621231	1.19e-27	1.44e-24
CSNK1A1	5q32	0.619469	1.84e-27	2.17e-24
TBCCD1	3q27.3	0.618993	2.07e-27	2.36e-24
HSPA8	11q24.1	0.618133	2.55e-27	2.83e-24
GMFB	14q22.2	0.617885	2.71e-27	2.92e-24
KLHDC2	14q21.3	0.617483	2.99e-27	3.14e-24
SMG8	17q22	0.6158	4.52e-27	4.6e-24
RNF40	16p11.2	0.615649	4.69e-27	4.65e-24
ZBTB5	9p13.2	0.615192	5.24e-27	5.06e-24
NGDN	14q11.2	0.613453	7.98e-27	7.53e-24
C1ORF74	1q32.2	0.612572	9.87e-27	9.08e-24
SF1	11q13.1	0.610935	1.46e-26	1.31e-23
OXA1L	14q11.2	0.609318	2.15e-26	1.89e-23
IPPK	9q22.31	0.607943	2.98e-26	2.56e-23
ZNF689	16p11.2	0.607824	3.07e-26	2.57e-23
SLC39A9	14q24.1	0.607201	3.56e-26	2.92e-23
EXOC7	17q25.1	0.607011	3.72e-26	2.98e-23
RBM14	11q13.2	0.606629	4.07e-26	3.2e-23
USP37	2q35	0.606543	4.15e-26	3.2e-23
HNRNPKP4	3q11.2	0.605731	5.03e-26	3.79e-23
DHRS4-AS1	14q11.2	0.604694	6.41e-26	4.74e-23
ACIN1	14q11.2	0.603028	9.46e-26	6.86e-23
RAF1	3p25.2	0.602101	1.17e-25	8.35e-23
MFSD14A	1p21.2	0.601633	1.31e-25	9.14e-23
JKAMP	14q23.1	0.601281	1.42e-25	9.73e-23
RBM12	20q11.22	0.599649	2.07e-25	1.39e-22
TRMT61B	2p23.2	0.599336	2.22e-25	1.47e-22
HMG20A	15q24.3	0.5977	3.23e-25	2.1e-22
FBXO38	5q32	0.59762	3.29e-25	2.11e-22
SAV1	14q22.1	0.597352	3.5e-25	2.2e-22
CERS6	2q24.3	0.597286	3.55e-25	2.2e-22
FAM53C	5q31.2	0.596575	4.18e-25	2.54e-22
RTL6	22q13.31	0.595658	5.15e-25	3.08e-22
APEX1	14q11.2	0.595242	5.66e-25	3.33e-22
DCAF5	14q24.1	0.594727	6.36e-25	3.69e-22
TSTD2	9q22.33	0.593136	9.1e-25	5.2e-22
CDC23	5q31.2	0.590596	1.61e-24	9.05e-22
MCFD2	2p21	0.590065	1.81e-24	1e-21
TSR1	17p13.3	0.58948	2.06e-24	1.13e-21
UBE2E1	3p24.2	0.589339	2.13e-24	1.15e-21
MAZ	16p11.2	0.588116	2.79e-24	1.48e-21
PPP2R5D	6p21.1	0.587394	3.27e-24	1.71e-21
YLPM1	14q24.3	0.587348	3.3e-24	1.71e-21
MLH1	3p22.2	0.586949	3.61e-24	1.83e-21
ZNF839	14q32.31	0.586902	3.64e-24	1.83e-21
KBTBD4	11p11.2	0.586222	4.23e-24	2.1e-21
FAN1	15q13.3	0.586126	4.32e-24	2.12e-21
CANT1	17q25.3	0.584866	5.7e-24	2.75e-21
ATP1A1	1p13.1	0.584571	6.07e-24	2.9e-21
GNPNAT1	14q22.1	0.584064	6.78e-24	3.2e-21
ANKFY1	17p13.2	0.583605	7.5e-24	3.49e-21
PDIA6	2p25.1	0.582418	9.7e-24	4.46e-21
CCNK	14q32.2	0.582356	9.83e-24	4.47e-21
CNOT1	16q21	0.582183	1.02e-23	4.58e-21
PIGO	9p13.3	0.581578	1.16e-23	5.16e-21
IARS1	9q22.31	0.581451	1.2e-23	5.25e-21
PARP2	14q11.2	0.581254	1.25e-23	5.41e-21
FBXO11	2p16.3	0.579477	1.83e-23	7.84e-21
SCFD1	14q12	0.578468	2.27e-23	9.62e-21
RBBP4	1p35.1	0.577596	2.74e-23	1.15e-20
TBC1D14	4p16.1	0.577369	2.87e-23	1.19e-20
EXD2	14q24.1	0.575728	4.07e-23	1.67e-20
NEK4	3p21.1	0.575522	4.25e-23	1.72e-20
ANGEL1	14q24.3	0.575416	4.35e-23	1.73e-20
MCM2	3q21.3	0.575414	4.35e-23	1.73e-20
AFG3L2	18p11.21	0.574763	4.99e-23	1.96e-20
MORF4L1P1	1q41	0.574365	5.43e-23	2.11e-20
TECPR2	14q32.33	0.573328	6.75e-23	2.6e-20
PIGF	2p21	0.57273	7.65e-23	2.9e-20
VGLL4	3p25.3-p25.2	0.572707	7.69e-23	2.9e-20
EGLN1	1q42.2	0.57249	8.05e-23	3.01e-20
IMMT	2p11.2	0.572383	8.23e-23	3.04e-20
VIPAS39	14q24.3	0.571883	9.14e-23	3.35e-20
SFPQ	1p34.3	0.570861	1.13e-22	4.1e-20
DNAAF2	14q21.3	0.570774	1.15e-22	4.14e-20
NEK9	14q24.3	0.570698	1.17e-22	4.16e-20
RIOX1	14q24.3	0.570624	1.19e-22	4.19e-20
FKBP3	14q21.2	0.57055	1.21e-22	4.21e-20
RUSF1	16p11.2	0.569279	1.57e-22	5.44e-20
PRKRA	2q31.2	0.568876	1.71e-22	5.86e-20
M6PR	12p13.31	0.568309	1.92e-22	6.53e-20
ARIH2	3p21.31	0.568064	2.02e-22	6.76e-20
SEC24C	10q22.2	0.568049	2.03e-22	6.76e-20
SRP54	14q13.2	0.567716	2.17e-22	7.18e-20
SMG6	17p13.3	0.567647	2.2e-22	7.22e-20
AREL1	14q24.3	0.567556	2.24e-22	7.29e-20
CIPC	14q24.3	0.567382	2.32e-22	7.5e-20
G2E3	14q12	0.566987	2.52e-22	8.06e-20
KAT5	11q13.1	0.566143	3e-22	9.51e-20
SALL2	14q11.2	0.566098	3.03e-22	9.51e-20
MAT2A	2p11.2	0.566043	3.06e-22	9.54e-20
PSMD7	16q23.1	0.565972	3.11e-22	9.55e-20
TCEA1P2	3p22	0.56596	3.11e-22	9.55e-20
ZNF668	16p11.2	0.56537	3.51e-22	1.07e-19
NFATC3	16q22.1	0.564954	3.82e-22	1.15e-19
HSP90AA2P	11p14.1	0.564828	3.92e-22	1.17e-19
KIAA0586	14q23.1	0.56469	4.04e-22	1.2e-19
HECTD1	14q12	0.564649	4.07e-22	1.2e-19
USP22	17p11.2	0.564089	4.56e-22	1.33e-19
ZMYM1	1p34.3	0.563714	4.92e-22	1.43e-19
OSGEP	14q11.2	0.562923	5.78e-22	1.66e-19
KLHL18	3p21.31	0.562793	5.94e-22	1.7e-19
ADNP2	18q23	0.562213	6.68e-22	1.89e-19
B3GALT9	9q33.2	0.562084	6.85e-22	1.93e-19
RECQL	12p12.1	0.561828	7.22e-22	2.02e-19
CDC42BPB	14q32.32	0.56101	8.51e-22	2.36e-19
NAA30	14q22.3	0.560913	8.68e-22	2.39e-19
SINHCAFP2	18q21.32	0.5602	1e-21	2.74e-19
MTMR4	17q22	0.559886	1.07e-21	2.9e-19
TXNDC12	1p32.3	0.559472	1.16e-21	3.12e-19
DCTN4	5q33.1	0.559104	1.25e-21	3.34e-19
PIGH	14q24.1	0.557623	1.68e-21	4.46e-19
SMCR8	17p11.2	0.557397	1.75e-21	4.63e-19
SOCS4	14q22.3	0.557347	1.77e-21	4.64e-19
AMER1	Xq11.2	0.556895	1.94e-21	5.04e-19
XPC	3p25.1	0.556783	1.98e-21	5.12e-19
MED1	17q12	0.556737	2e-21	5.13e-19
DNAJC14	12q13.2	0.556294	2.19e-21	5.57e-19
TRMT5	14q23.1	0.556201	2.23e-21	5.6e-19
C17ORF80	17q25.1	0.556196	2.23e-21	5.6e-19
SNRNP200	2q11.2	0.556029	2.3e-21	5.75e-19
HNRNPK	9q21.32	0.555643	2.49e-21	6.17e-19
QRICH1	3p21.31	0.555352	2.63e-21	6.49e-19
BRF2	8p11.23	0.555056	2.79e-21	6.83e-19
LARS2	3p21.31	0.555032	2.8e-21	6.83e-19
ZRANB1	10q26.13	0.554897	2.88e-21	6.97e-19
TANGO6	16q22.1	0.554625	3.04e-21	7.23e-19
UBE4A	11q23.3	0.554613	3.05e-21	7.23e-19
RCOR1	14q32.31	0.554612	3.05e-21	7.23e-19
TRAFD1	12q24.13	0.554274	3.26e-21	7.68e-19
SINHCAFP1	18q11.2	0.554142	3.34e-21	7.83e-19
DDX23	12q13.12	0.553681	3.66e-21	8.52e-19
CCT4	2p15	0.553574	3.74e-21	8.65e-19
FIRRM	1q24.2	0.553479	3.81e-21	8.76e-19
ZZZ3	1p31.1	0.552913	4.26e-21	9.67e-19
ZNF207	17q11.2	0.552912	4.26e-21	9.67e-19
TM7SF3	12p11.23	0.552831	4.33e-21	9.77e-19
EIF2S1	14q23.3	0.552572	4.55e-21	1.02e-18
SF3B2	11q13.1	0.55194	5.15e-21	1.15e-18
NRF1	7q32.2	0.551802	5.29e-21	1.17e-18
RHOQP1	14q21.3	0.551723	5.37e-21	1.18e-18
NIPA2	15q11.2	0.551381	5.74e-21	1.26e-18
LYPLA1P3	6q13	0.551162	5.99e-21	1.31e-18
MAML1	5q35.3	0.549777	7.85e-21	1.7e-18
NBAS	2p24.3	0.549533	8.23e-21	1.77e-18
ANAPC1	2q13	0.549276	8.65e-21	1.85e-18
ZNF2	2q11.1	0.549163	8.84e-21	1.88e-18
GOLGA7	8p11.21	0.548996	9.13e-21	1.93e-18
PRMT6	1p13.3	0.548887	9.32e-21	1.96e-18
ISG20L2	1q23.1	0.548838	9.41e-21	1.97e-18
RPRD1B	20q11.23	0.548678	9.71e-21	2.02e-18
GTF3C3	2q33.1	0.548558	9.94e-21	2.06e-18
SLC30A6	2p22.3	0.548496	1.01e-20	2.07e-18
PIGS	17q11.2	0.548276	1.05e-20	2.15e-18
ENTPD5	14q24.3	0.548258	1.05e-20	2.15e-18
TUBA1B	12q13.12	0.5482	1.06e-20	2.16e-18
PPTC7	12q24.11	0.548153	1.07e-20	2.17e-18
ALKBH1	14q24.3	0.547512	1.22e-20	2.44e-18
BLTP2	17q11.2	0.546834	1.38e-20	2.76e-18
DDB1	11q12.2	0.546647	1.44e-20	2.85e-18
NRAS	1p13.2	0.546568	1.46e-20	2.88e-18
EDC4	16q22.1	0.546065	1.61e-20	3.15e-18
BLTP3A	6p21.31	0.545211	1.89e-20	3.69e-18
PSEN1	14q24.2	0.545105	1.93e-20	3.75e-18
MCM3AP	21q22.3	0.54496	1.98e-20	3.84e-18
RBSN	3p25.1	0.544855	2.02e-20	3.89e-18
WDCP	2p23.3	0.544759	2.06e-20	3.95e-18
FBXW11	5q35.1	0.54471	2.08e-20	3.96e-18
TMX1	14q22.1	0.544676	2.09e-20	3.97e-18
BECN1	17q21.31	0.5445	2.16e-20	4.07e-18
AAR2	20q11.23	0.544489	2.17e-20	4.07e-18
GPATCH2L	14q24.3	0.544348	2.23e-20	4.14e-18
ZFYVE26	14q24.1	0.544345	2.23e-20	4.14e-18
PSMB5	14q11.2	0.544251	2.27e-20	4.2e-18
U2AF2	19q13.42	0.544213	2.29e-20	4.21e-18
STARD7	2q11.2	0.544075	2.35e-20	4.3e-18
TNPO1	5q13.2	0.543765	2.49e-20	4.54e-18
GFM2	5q13.3	0.543738	2.5e-20	4.54e-18
GART	21q22.11	0.543636	2.55e-20	4.61e-18
PRPS1	Xq22.3	0.543263	2.74e-20	4.92e-18
CDK12	17q12	0.54282	2.98e-20	5.33e-18
ZNF484	9q22.31	0.5424	3.23e-20	5.74e-18
ZNF619	3p22.1	0.542266	3.31e-20	5.86e-18
C14ORF119	14q11.2	0.54194	3.52e-20	6.2e-18
ABHD17B	9q21.13	0.541844	3.58e-20	6.29e-18
GCN1	12q24.23	0.541226	4.03e-20	7.03e-18
CHTF8	16q22.1	0.540977	4.22e-20	7.34e-18
PHAF1	16q22.1	0.54055	4.57e-20	7.9e-18
ZFP64	20q13.2	0.540536	4.59e-20	7.9e-18
ZNF629	16p11.2	0.540393	4.71e-20	8.08e-18
REV1	2q11.2	0.54037	4.73e-20	8.08e-18
PRKAB2	1q21.1	0.540118	4.96e-20	8.43e-18
PTBP1	19p13.3	0.540062	5.01e-20	8.48e-18
RGP1	9p13.3	0.539991	5.08e-20	8.56e-18
EXOC5	14q22.3	0.539166	5.93e-20	9.94e-18
PRPF19	11q12.2	0.538724	6.44e-20	1.08e-17
RNF26	11q23.3	0.538439	6.79e-20	1.13e-17
DCAF12	9p13.3	0.538177	7.14e-20	1.18e-17
PTCD3	2p11.2	0.537735	7.75e-20	1.28e-17
ABHD4	14q11.2	0.537593	7.96e-20	1.3e-17
IPO11	5q12.1	0.537578	7.98e-20	1.3e-17
DYNC1LI2	16q22.1	0.537086	8.74e-20	1.42e-17
SRSF7	2p22.1	0.537045	8.81e-20	1.43e-17
AMBRA1	11p11.2	0.536943	8.98e-20	1.45e-17
FAM219B	15q24.1-q24.2	0.536768	9.28e-20	1.49e-17
ZBTB1	14q23.3	0.535572	1.16e-19	1.85e-17
LANCL1	2q34	0.535459	1.18e-19	1.88e-17
MLH3	14q24.3	0.535112	1.26e-19	2e-17
VPS52	6p21.32	0.535016	1.28e-19	2.03e-17
RCC2	1p36.13	0.53493	1.3e-19	2.05e-17
ANKS1A	6p21.31	0.534899	1.31e-19	2.05e-17
ATG9A	2q35	0.534727	1.35e-19	2.11e-17
HDAC3	5q31.3	0.534652	1.37e-19	2.13e-17
DCTN5	16p12.2	0.534466	1.42e-19	2.2e-17
ACTR10	14q23.1	0.534203	1.49e-19	2.3e-17
KCTD13-DT	16p11.2	0.534158	1.5e-19	2.31e-17
POLG	15q26.1	0.534068	1.53e-19	2.33e-17
TP53BP1	15q15.3	0.533665	1.65e-19	2.5e-17
CTNNB1	3p22.1	0.533406	1.73e-19	2.61e-17
NOMO2	16p12.3	0.533397	1.73e-19	2.61e-17
ATG14	14q22.3	0.533324	1.75e-19	2.63e-17
ZC3HAV1L	7q34	0.533319	1.75e-19	2.63e-17
RPTOR	17q25.3	0.533267	1.77e-19	2.64e-17
APH1A	1q21.2	0.533153	1.81e-19	2.69e-17
ZBTB6	9q33.2	0.532338	2.1e-19	3.1e-17
SNRNP40	1p35.2	0.532326	2.1e-19	3.1e-17
STRIP1	1p13.3	0.532075	2.2e-19	3.23e-17
FOXJ3	1p34.2	0.531969	2.25e-19	3.28e-17
ZNF346	5q35.2	0.531938	2.26e-19	3.29e-17
ZFR	5p13.3	0.531873	2.29e-19	3.32e-17
POLR1A	2p11.2	0.531647	2.38e-19	3.44e-17
RLF	1p34.2	0.531598	2.4e-19	3.46e-17
PCNX1	14q24.2	0.531562	2.42e-19	3.47e-17
NT5C2	10q24.32-q24.33	0.531525	2.44e-19	3.48e-17
DNAJC11	1p36.31	0.531454	2.47e-19	3.51e-17
GTF2H3	12q24.31	0.531374	2.5e-19	3.55e-17
ICE1	5p15.32	0.531038	2.66e-19	3.76e-17
VRK2	2p16.1	0.530993	2.68e-19	3.78e-17
CDK4	12q14.1	0.530898	2.73e-19	3.83e-17
ZNF329	19q13.43	0.530846	2.76e-19	3.85e-17
SRSF9	12q24.31	0.530646	2.86e-19	3.98e-17
ZNF45	19q13.31	0.530518	2.93e-19	4.05e-17
PABPN1	14q11.2	0.530509	2.93e-19	4.05e-17
PNMA1	14q24.3	0.529842	3.31e-19	4.56e-17
FAM161B	14q24.3	0.52975	3.37e-19	4.62e-17
POM121	7q11.23	0.52952	3.51e-19	4.8e-17
HTRA2	2p13.1	0.529351	3.62e-19	4.93e-17
ATF6	1q23.3	0.529271	3.67e-19	4.98e-17
ACTR8	3p21.1	0.52923	3.7e-19	4.99e-17
THRAP3	1p34.3	0.529219	3.71e-19	4.99e-17
CEBPZ	2p22.2	0.528786	4.01e-19	5.38e-17
ZNF818P	19q13.42	0.528546	4.19e-19	5.6e-17
POFUT1	20q11.21	0.528291	4.38e-19	5.84e-17
DHX15	4p15.2	0.52821	4.45e-19	5.91e-17
HSPA8P7	Xq23	0.528052	4.58e-19	6.06e-17
ZMYM4	1p34.3	0.527809	4.78e-19	6.31e-17
DHX8	17q21.31	0.527792	4.8e-19	6.31e-17
SLC7A6OS	16q22.1	0.527708	4.87e-19	6.38e-17
AP2B1	17q12	0.527645	4.93e-19	6.43e-17
COG2	1q42.2	0.527452	5.1e-19	6.63e-17
HSPA8P1	Xq24	0.527386	5.16e-19	6.69e-17
USP34	2p15	0.527242	5.3e-19	6.84e-17
YWHAQ	2p25.1	0.527178	5.36e-19	6.9e-17
MSH6	2p16.3	0.527118	5.42e-19	6.95e-17
MRPL44	2q36.1	0.527088	5.45e-19	6.96e-17
WDR20	14q32.31	0.526902	5.63e-19	7.18e-17
ZNF510	9q22.33	0.52674	5.8e-19	7.34e-17
GTF2I	7q11.23	0.526736	5.8e-19	7.34e-17
ERCC4	16p13.12	0.526691	5.85e-19	7.36e-17
ETF1	5q31.2	0.526684	5.86e-19	7.36e-17
MRPL46	15q25.3	0.526499	6.05e-19	7.59e-17
ZNF322	6p22.2	0.526239	6.34e-19	7.92e-17
NVL	1q42.11	0.526176	6.42e-19	7.99e-17
MFN2	1p36.22	0.525996	6.63e-19	8.22e-17
ADO	10q21.3	0.525787	6.88e-19	8.48e-17
SETDB1	1q21.3	0.525786	6.88e-19	8.48e-17
PRIM1	12q13.3	0.525617	7.09e-19	8.71e-17
PIGCP1	11p13	0.525463	7.29e-19	8.93e-17
HAUS2	15q15.2	0.525341	7.45e-19	9.1e-17
TCAF1P1	7q35	0.525312	7.49e-19	9.11e-17
PAIP2	5q31.2	0.525229	7.6e-19	9.22e-17
HNRNPCP2	2q32.2	0.525179	7.67e-19	9.27e-17
C2ORF49	2q12.2	0.525128	7.74e-19	9.33e-17
CEP68	2p14	0.525105	7.77e-19	9.34e-17
ASXL2	2p23.3	0.524754	8.27e-19	9.91e-17
RBM12B	8q22.1	0.524668	8.4e-19	1e-16
KANSL3	2q11.2	0.52454	8.6e-19	1.02e-16
ZNF852	3p21.31	0.52443	8.77e-19	1.04e-16
NSMAF	8q12.1	0.524378	8.85e-19	1.05e-16
GIT2	12q24.11	0.52426	9.04e-19	1.07e-16
MGA	15q15	0.524241	9.07e-19	1.07e-16
ERCC2	19q13.32	0.523676	1e-18	1.17e-16
ACLY	17q21.2	0.523402	1.05e-18	1.23e-16
FITM2	20q13.12	0.523396	1.05e-18	1.23e-16
GOSR1	17q11.2	0.523374	1.06e-18	1.23e-16
CEPT1	1p13.3	0.522994	1.13e-18	1.31e-16
UBIAD1	1p36.22	0.522933	1.14e-18	1.32e-16
FUBP1	1p31.1	0.522847	1.16e-18	1.34e-16
TRMO	9q22.33	0.522831	1.17e-18	1.34e-16
DBT	1p21.2	0.522764	1.18e-18	1.35e-16
OXSR1	3p22.2	0.522586	1.22e-18	1.39e-16
CCT3	1q22	0.522533	1.23e-18	1.4e-16
NUS1P1	Xp11.3	0.522418	1.25e-18	1.42e-16
FEM1B	15q23	0.522314	1.28e-18	1.44e-16
HLTF	3q24	0.522232	1.3e-18	1.46e-16
AP1G1	16q22.2	0.522177	1.31e-18	1.47e-16
TADA1	1q24.1	0.522139	1.32e-18	1.47e-16
UBR4	1p36.13	0.522118	1.32e-18	1.48e-16
HBP1	7q22.3	0.522066	1.33e-18	1.48e-16
MAPK1IP1L	14q22.3	0.521962	1.36e-18	1.51e-16
GRWD1	19q13.33	0.5219	1.37e-18	1.52e-16
CPSF7	11q12.2	0.521845	1.39e-18	1.53e-16
NUMB	14q24.3	0.521832	1.39e-18	1.53e-16
TMED8	14q24.3	0.521808	1.4e-18	1.53e-16
UBQLN1	9q21.32	0.521759	1.41e-18	1.54e-16
ADAM17	2p25.1	0.521687	1.43e-18	1.56e-16
TCTN3	10q24.1	0.521606	1.45e-18	1.57e-16
OTUB2	14q32.12	0.521455	1.49e-18	1.61e-16
MUL1	1p36.12	0.521339	1.52e-18	1.64e-16
SF3A3	1p34.3	0.521279	1.53e-18	1.65e-16
DNAJC16	1p36.21	0.520972	1.62e-18	1.74e-16
CAPRIN1	11p13	0.520947	1.63e-18	1.74e-16
CERS2	1q21.3	0.520876	1.65e-18	1.76e-16
INTS5	11q12.3	0.520438	1.78e-18	1.9e-16
ZNF354C	5q35.3	0.520408	1.79e-18	1.9e-16
ICE2	15q22.2	0.520115	1.88e-18	1.99e-16
WDR3	1p12	0.519926	1.95e-18	2.06e-16
RNF169	11q13.4	0.519846	1.97e-18	2.08e-16
PPM1A	14q23.1	0.519701	2.02e-18	2.13e-16
ERCC5	13q33.1	0.519683	2.03e-18	2.13e-16
EDC3	15q24.1	0.519582	2.07e-18	2.16e-16
DPH1	17p13.3	0.518911	2.33e-18	2.42e-16
POMGNT2	3p22.1	0.518817	2.36e-18	2.46e-16
ZNF227	19q13.31	0.518739	2.4e-18	2.48e-16
WDHD1	14q22.2-q22.3	0.518624	2.45e-18	2.53e-16
ZFYVE9	1p32.3	0.518275	2.6e-18	2.68e-16
INTS7	1q32.3	0.51817	2.65e-18	2.72e-16
FAF2	5q35.2	0.518142	2.66e-18	2.73e-16
BRMS1L	14q13.2	0.51798	2.74e-18	2.79e-16
RBM15	1p13.3	0.517977	2.74e-18	2.79e-16
SINHCAF	12p11.21	0.517942	2.75e-18	2.8e-16
NSD1	5q35.3	0.51761	2.92e-18	2.96e-16
PRPF4	9q32	0.517585	2.93e-18	2.96e-16
UBFD1	16p12.2	0.51729	3.09e-18	3.11e-16
DYNC1H1	14q32.31	0.517243	3.11e-18	3.13e-16
ZNF140	12q24.33	0.516884	3.31e-18	3.32e-16
PTGES3P1	1p22.2	0.516824	3.35e-18	3.35e-16
SPRING1	12q24.22	0.516602	3.48e-18	3.47e-16
ABCD4	14q24.3	0.516594	3.48e-18	3.47e-16
NCBP1	9q22.33	0.51657	3.5e-18	3.47e-16
DCTN1	2p13.1	0.516502	3.54e-18	3.5e-16
EFL1	15q25.2	0.516206	3.73e-18	3.68e-16
ZSWIM3	20q13.12	0.516166	3.75e-18	3.7e-16
PKN2	1p22.2	0.51602	3.85e-18	3.77e-16
ELMOD3	2p11.2	0.516008	3.86e-18	3.77e-16
SLFN12	17q12	0.516003	3.86e-18	3.77e-16
STT3B	3p23	0.515976	3.88e-18	3.78e-16
ZNF143	11p15.4	0.515852	3.96e-18	3.85e-16
HNRNPKP1	5q23.2	0.515698	4.07e-18	3.95e-16
TOGARAM1	14q21.2	0.515295	4.36e-18	4.22e-16
ZNF543	19q13.43	0.51525	4.4e-18	4.24e-16
BUD13	11q23.3	0.515027	4.57e-18	4.4e-16
ZXDA	Xp11.21	0.51487	4.7e-18	4.51e-16
TRIM25	17q22	0.514809	4.75e-18	4.54e-16
EFTUD2	17q21.31	0.51477	4.78e-18	4.56e-16
ITCH	20q11.22	0.514744	4.8e-18	4.57e-16
GEMIN5	5q33.2	0.514714	4.83e-18	4.58e-16
CNIH1	14q22.2	0.514584	4.94e-18	4.68e-16
ACTG1P1	3q23	0.514473	5.03e-18	4.76e-16
HEATR1	1q43	0.513823	5.63e-18	5.31e-16
VCF1	17q25.1	0.513744	5.7e-18	5.37e-16
ZNF41	Xp11.3	0.51367	5.78e-18	5.42e-16
TRAF3	14q32.32	0.5136	5.85e-18	5.47e-16
ZBTB25	14q23.3	0.513558	5.89e-18	5.5e-16
IP6K1	3p21.31	0.513444	6.01e-18	5.59e-16
MTERF4	2q37.3	0.513274	6.18e-18	5.75e-16
SLC31A1	9q32	0.512889	6.61e-18	6.12e-16
KANSL1	17q21.31	0.512795	6.72e-18	6.21e-16
RNF121	11q13.4	0.512661	6.87e-18	6.34e-16
XRN2	20p11.22	0.512375	7.22e-18	6.64e-16
RALGAPA1	14q13.2	0.512318	7.29e-18	6.68e-16
TDP1	14q32.11	0.51231	7.3e-18	6.68e-16
EPN2	17p11.2	0.512247	7.38e-18	6.74e-16
NANP	20p11.21	0.512102	7.56e-18	6.89e-16
CREB1	2q33.3	0.512067	7.61e-18	6.91e-16
HDX	Xq21.1	0.512056	7.62e-18	6.91e-16
WDR43	2p23.2	0.511861	7.88e-18	7.13e-16
KLF11	2p25.1	0.511726	8.06e-18	7.28e-16
TOP3A	17p11.2	0.51154	8.33e-18	7.5e-16
HIPK1	1p13.2	0.511394	8.54e-18	7.67e-16
MTMR12	5p13.3	0.51118	8.85e-18	7.91e-16
LIN52	14q24.3	0.511175	8.86e-18	7.91e-16
KANSL2	12q13.11	0.511173	8.86e-18	7.91e-16
HNRNPLL	2p22.1	0.511081	9e-18	8.01e-16
SLC36A1	5q33.1	0.51088	9.32e-18	8.27e-16
PCCA	13q32.3	0.510792	9.46e-18	8.38e-16
SRXN1	20p13	0.510643	9.7e-18	8.57e-16
NUP133	1q42.13	0.51058	9.81e-18	8.63e-16
MTOR	1p36.22	0.510579	9.81e-18	8.63e-16
CCDC85C	14q32.2	0.51052	9.91e-18	8.69e-16
YY1AP1	1q22	0.510422	1.01e-17	8.82e-16
RBBP4P1	5p15.2	0.510394	1.01e-17	8.84e-16
FADD	11q13.3	0.510369	1.02e-17	8.86e-16
RAD23B	9q31.2	0.510292	1.03e-17	8.95e-16
RABEP1	17p13.2	0.510239	1.04e-17	9.01e-16
ZNF669	1q44	0.510132	1.06e-17	9.16e-16
CSTF2	Xq22.1	0.50994	1.09e-17	9.44e-16
TMEM39A	3q13.33	0.509439	1.19e-17	1.02e-15
BTBD7	14q32.12	0.509437	1.19e-17	1.02e-15
DDX3X	Xp11.4	0.509394	1.2e-17	1.03e-15
ADCY6	12q13.12	0.509272	1.23e-17	1.05e-15
ZNF234	19q13.31	0.509259	1.23e-17	1.05e-15
LRPPRC	2p21	0.509163	1.25e-17	1.06e-15
BCOR	Xp11.4	0.509049	1.27e-17	1.08e-15
DCLRE1B	1p13.2	0.508791	1.33e-17	1.13e-15
ZBTB26	9q33.2	0.508437	1.41e-17	1.19e-15
AP5M1	14q22.3	0.508253	1.46e-17	1.23e-15
TFIP11	22q12.1	0.508079	1.5e-17	1.26e-15
STIP1	11q13.1	0.508077	1.5e-17	1.26e-15
SNX17	2p23.3	0.508034	1.51e-17	1.27e-15
PSMC6	14q22.1	0.507963	1.53e-17	1.28e-15
IST1	16q22.2	0.507728	1.59e-17	1.32e-15
SHPRH	6q24.3	0.507725	1.59e-17	1.32e-15
MAP4K5	14q22.1	0.507717	1.59e-17	1.32e-15
HCFC1	Xq28	0.507555	1.64e-17	1.36e-15
RAB2B	14q11.2	0.507537	1.64e-17	1.36e-15
PTPN1	20q13.13	0.507517	1.65e-17	1.36e-15
RRM1	11p15.4	0.507322	1.7e-17	1.4e-15
NXF1	11q12.3	0.507124	1.76e-17	1.45e-15
POLDIP3	22q13.2	0.507119	1.76e-17	1.45e-15
CCDC71	3p21.31	0.507048	1.78e-17	1.46e-15
ZNF155	19q13.31	0.506999	1.8e-17	1.47e-15
NUP205	7q33	0.506879	1.84e-17	1.5e-15
CPSF2	14q32.12	0.506671	1.9e-17	1.55e-15
SSRP1	11q12.1	0.506598	1.92e-17	1.56e-15
LIG3	17q12	0.506524	1.95e-17	1.58e-15
SP2	17q21.32	0.506511	1.95e-17	1.58e-15
EXOC6B	2p13.2	0.506395	1.99e-17	1.61e-15
TTLL5	14q24.3	0.506149	2.08e-17	1.67e-15
RBL2	16q12.2	0.506066	2.1e-17	1.69e-15
TRA2B	3q27.2	0.506008	2.13e-17	1.7e-15
TERF2	16q22.1	0.505876	2.17e-17	1.74e-15
INTS14	15q22.31	0.505858	2.18e-17	1.74e-15
ZNF821	16q22.2	0.505844	2.18e-17	1.74e-15
ELP1	9q31.3	0.505724	2.23e-17	1.77e-15
STAG1	3q22.3	0.505687	2.24e-17	1.78e-15
API5P1	Xq23	0.505537	2.3e-17	1.82e-15
NADK	1p36.33	0.505267	2.41e-17	1.9e-15
UTP20	12q23.2	0.504982	2.52e-17	1.99e-15
FAM120AOS	9q22.31	0.504922	2.55e-17	2e-15
TMEM260	14q22.3	0.50484	2.58e-17	2.03e-15
NPLOC4	17q25.3	0.50477	2.62e-17	2.05e-15
NONO	Xq13.1	0.504529	2.72e-17	2.13e-15
ZBTB14	18p11.31	0.504439	2.76e-17	2.15e-15
SMARCA5-AS1	4q31.21	0.504306	2.83e-17	2.2e-15
PCNX4	14q23.1	0.504123	2.91e-17	2.26e-15
URB2	1q42.13	0.504036	2.96e-17	2.29e-15
NUP160	11p11.2	0.504009	2.97e-17	2.3e-15
ZNF892	2q11.1	0.503812	3.07e-17	2.37e-15
ARL2BP	16q13	0.503589	3.18e-17	2.45e-15
EIF4H	7q11.23	0.50336	3.31e-17	2.54e-15
GANAB	11q12.3	0.503292	3.35e-17	2.57e-15
EXOSC10	1p36.22	0.503268	3.36e-17	2.57e-15
EVC	4p16.2	0.503169	3.42e-17	2.61e-15
DPF2	11q13.1	0.503161	3.42e-17	2.61e-15
ADAR	1q21.3	0.502982	3.52e-17	2.68e-15
HMGXB3	5q32	0.50273	3.67e-17	2.79e-15
VEZT	12q22	0.50271	3.69e-17	2.79e-15
CYP51A1	7q21.2	0.502663	3.72e-17	2.81e-15
YBX1P10	9p13.3	0.502499	3.82e-17	2.88e-15
ZKSCAN2	16p12.1	0.502445	3.85e-17	2.9e-15
CENPP	9q22.31	0.502194	4.02e-17	3.02e-15
NLE1	17q12	0.502084	4.09e-17	3.07e-15
FCF1	14q24.3	0.50205	4.11e-17	3.08e-15
NAA35	9q21.33	0.501693	4.36e-17	3.26e-15
VTI1B	14q24.1	0.501574	4.45e-17	3.32e-15
CRY2	11p11.2	0.501448	4.54e-17	3.38e-15
UBR5	8q22.3	0.501445	4.55e-17	3.38e-15
TTC8	14q31.3	0.501335	4.63e-17	3.43e-15
GSTCD	4q24	0.501317	4.64e-17	3.43e-15
PHC1	12p13.31	0.501276	4.67e-17	3.45e-15
PARS2	1p32.3	0.501035	4.86e-17	3.58e-15
RASA1	5q14.3	0.500967	4.92e-17	3.62e-15
COPG2	7q32.2	0.500844	5.02e-17	3.68e-15
ZNF770	15q14	0.500687	5.15e-17	3.77e-15
DCAF1	3p21.2	0.500466	5.34e-17	3.91e-15
TNFAIP1	17q11.2	0.500407	5.4e-17	3.94e-15
XPO6	16p12.1	0.500394	5.41e-17	3.94e-15
CTCF	16q22.1	0.500359	5.44e-17	3.95e-15
BCL2L2	14q11.2	0.50034	5.46e-17	3.96e-15
ACAD11	3q22.1	0.500268	5.52e-17	3.99e-15
PAFAH1B1	17p13.3	0.500261	5.53e-17	3.99e-15
IDH3A	15q25.1	0.500122	5.65e-17	4.08e-15
PPP2R5E	14q23.2	0.500103	5.67e-17	4.08e-15
CASC3	17q21.1	0.500095	5.68e-17	4.08e-15
ZSCAN23	6p22.1	0.500072	5.7e-17	4.09e-15
GTF2H2C	5q13.2	0.49991	5.86e-17	4.18e-15
ZSCAN20	1p35.1	0.499909	5.86e-17	4.18e-15
CCNE2	8q22.1	0.499304	6.47e-17	4.61e-15
EIF4HP1	7p15.2	0.499268	6.51e-17	4.63e-15
ZSCAN21	7q22.1	0.499179	6.6e-17	4.69e-15
ZNF79	9q33.3	0.49917	6.61e-17	4.69e-15
CCT5	5p15.2	0.499102	6.69e-17	4.73e-15
MOCS3	20q13.13	0.498906	6.91e-17	4.88e-15
BRD8	5q31.2	0.498583	7.28e-17	5.13e-15
DDX50	10q22.1	0.498291	7.64e-17	5.38e-15
MRTFB	16p13.12	0.497972	8.05e-17	5.65e-15
TRIT1	1p34.2	0.497741	8.36e-17	5.86e-15
METTL13	1q24.3	0.497628	8.51e-17	5.95e-15
SNW1	14q24.3	0.497621	8.52e-17	5.95e-15
NUP98	11p15.4	0.497611	8.54e-17	5.95e-15
PRPF8	17p13.3	0.497469	8.74e-17	6.08e-15
CMTR2	16q22.2	0.497455	8.76e-17	6.08e-15
GEMIN2	14q21.1	0.497364	8.89e-17	6.16e-15
SECISBP2	9q22.2	0.497341	8.92e-17	6.18e-15
CRLS1	20p12.3	0.497238	9.07e-17	6.27e-15
AKT1	14q32.33	0.49693	9.54e-17	6.58e-15
GPATCH8	17q21.31	0.496788	9.76e-17	6.72e-15
AP3M1	10q22.2	0.496745	9.83e-17	6.76e-15
ZNF324B	19q13.43	0.49673	9.85e-17	6.76e-15
KDM3B	5q31.2	0.496541	1.02e-16	6.96e-15
NOL11	17q24.2	0.496528	1.02e-16	6.96e-15
TAF1	Xq13.1	0.496462	1.03e-16	7.02e-15
NUBPL	14q12	0.496282	1.06e-16	7.22e-15
CAMK1	3p25.3	0.496238	1.07e-16	7.26e-15
BZW1P2	3q13.31	0.496034	1.1e-16	7.49e-15
CCNT1	12q13.11-q13.12	0.49588	1.13e-16	7.66e-15
DDX28	16q22.1	0.495784	1.15e-16	7.77e-15
WDR31	9q32	0.495771	1.15e-16	7.77e-15
SEPSECS	4p15.2	0.495555	1.19e-16	8.04e-15
EIF5	14q32.32	0.495394	1.22e-16	8.23e-15
UBE2O	17q25.1	0.495372	1.23e-16	8.25e-15
BIRC6	2p22.3	0.49529	1.25e-16	8.34e-15
SARM1	17q11.2	0.495161	1.27e-16	8.5e-15
SRP68	17q25.1	0.495137	1.28e-16	8.52e-15
GNPDA1	5q31.3	0.49505	1.29e-16	8.63e-15
NOLC1	10q24.32	0.495016	1.3e-16	8.66e-15
RAB35	12q24.23	0.494802	1.35e-16	8.95e-15
CPT2	1p32.3	0.494659	1.38e-16	9.14e-15
OCRL	Xq26.1	0.494587	1.4e-16	9.24e-15
RALGAPB	20q11.23	0.494389	1.44e-16	9.52e-15
NCOA5	20q13.12	0.49419	1.49e-16	9.81e-15
HNRNPKP2	2q22.1	0.494027	1.53e-16	1.01e-14
UBAC2	13q32.3	0.493979	1.54e-16	1.01e-14
MAPK14	6p21.31	0.493801	1.58e-16	1.04e-14
DRG2	17p11.2	0.493602	1.64e-16	1.07e-14
MEIS3P1	17p12	0.493507	1.66e-16	1.09e-14
RUBCN	3q29	0.493115	1.77e-16	1.15e-14
KATNIP	16p12.1	0.493099	1.77e-16	1.15e-14
IKBKG	Xq28	0.493098	1.77e-16	1.15e-14
STAMBP	2p13.1	0.492973	1.81e-16	1.18e-14
SEC23B	20p11.23	0.492956	1.82e-16	1.18e-14
UBTF	17q21.31	0.492722	1.89e-16	1.22e-14
KCTD2	17q25.1	0.492566	1.93e-16	1.25e-14
YEATS2	3q27.1	0.492257	2.03e-16	1.31e-14
COASY	17q21.2	0.492152	2.07e-16	1.33e-14
KDM6A	Xp11.3	0.492114	2.08e-16	1.34e-14
SLC35A5	3q13.2	0.492089	2.09e-16	1.34e-14
FECH	18q21.31	0.49204	2.1e-16	1.35e-14
CAMSAP1	9q34.3	0.492002	2.12e-16	1.35e-14
KIF2A	5q12.1	0.491895	2.15e-16	1.37e-14
PRPSAP1	17q25.1	0.49187	2.16e-16	1.38e-14
SNX29	16p13.13-p13.12	0.491743	2.21e-16	1.4e-14
QTRT2	3q13.31	0.49166	2.24e-16	1.42e-14
ZFP90	16q22.1	0.491641	2.24e-16	1.42e-14
NUP210	3p25.1	0.491591	2.26e-16	1.43e-14
PGK1P2	19p13.2	0.491453	2.31e-16	1.46e-14
ATG2B	14q32.2	0.49138	2.34e-16	1.47e-14
L2HGDH	14q21.3	0.491272	2.38e-16	1.5e-14
ARAF	Xp11.3	0.491098	2.45e-16	1.54e-14
AP1G2	14q11.2	0.491091	2.45e-16	1.54e-14
ORC1	1p32.3	0.490993	2.49e-16	1.56e-14
PRORP	14q13.2	0.490988	2.49e-16	1.56e-14
YTHDF3	8q12.3	0.490851	2.54e-16	1.59e-14
ZNF710	15q26.1	0.490802	2.56e-16	1.6e-14
EAF1	3p25.1	0.490659	2.62e-16	1.63e-14
ALMS1	2p13.1	0.490588	2.65e-16	1.65e-14
TXNDC5	6p24.3	0.490548	2.67e-16	1.66e-14
DIMT1	5q12.1	0.49049	2.69e-16	1.67e-14
USP24	1p32.3	0.490434	2.72e-16	1.68e-14
HNRNPR	1p36.12	0.490369	2.75e-16	1.7e-14
RBM33	7q36.3	0.490317	2.77e-16	1.71e-14
ZNF473	19q13.33	0.490315	2.77e-16	1.71e-14
TWF1P1	17q11.2	0.490302	2.78e-16	1.71e-14
TOMM40L	1q23.3	0.490264	2.79e-16	1.71e-14
DUS2	16q22.1	0.490178	2.83e-16	1.73e-14
MSANTD7	10p13	0.489927	2.95e-16	1.8e-14
PHKA2	Xp22.13	0.48981	3e-16	1.83e-14
TRPC4AP	20q11.22	0.489541	3.13e-16	1.91e-14
SDHC	1q23.3	0.48952	3.15e-16	1.91e-14
DHX38	16q22.2	0.489389	3.21e-16	1.95e-14
ASPH	8q12.3	0.489327	3.24e-16	1.97e-14
SPTY2D1	11p15.1	0.489226	3.3e-16	2e-14
MTMR8	Xq11.2	0.489207	3.31e-16	2e-14
HNRNPM	19p13.2	0.488999	3.42e-16	2.06e-14
FBXO31	16q24.2	0.488893	3.47e-16	2.09e-14
MMGT1	Xq26.3	0.488838	3.51e-16	2.11e-14
PALB2	16p12.2	0.488794	3.53e-16	2.12e-14
SF3B1	2q33.1	0.488634	3.62e-16	2.17e-14
CEP192	18p11.21	0.488579	3.65e-16	2.19e-14
POMT2	14q24.3	0.488534	3.68e-16	2.2e-14
HELZ	17q24.2	0.488528	3.68e-16	2.2e-14
RNMT	18p11.21	0.488495	3.7e-16	2.21e-14
COPS4	4q21.22	0.488438	3.73e-16	2.22e-14
TMEM104	17q25.1	0.488353	3.79e-16	2.25e-14
ABHD2	15q26.1	0.488234	3.86e-16	2.28e-14
BLTP3B	12q23.1	0.488223	3.86e-16	2.28e-14
NPHP4	1p36.31	0.48822	3.87e-16	2.28e-14
DIP2B	12q13.12	0.488218	3.87e-16	2.28e-14
ZNF620	3p22.1	0.488081	3.95e-16	2.33e-14
CHM	Xq21.2	0.488043	3.98e-16	2.34e-14
URB1	21q22.11	0.487983	4.01e-16	2.36e-14
NDC1	1p32.3	0.487831	4.11e-16	2.41e-14
SP3	2q31.1	0.487816	4.12e-16	2.41e-14
AFF4	5q31.1	0.487775	4.15e-16	2.43e-14
FUZ	19q13.33	0.487536	4.31e-16	2.52e-14
LCLAT1	2p23.1	0.487507	4.33e-16	2.52e-14
GINS3	16q21	0.487489	4.34e-16	2.53e-14
ADCY3	2p23.3	0.487482	4.34e-16	2.53e-14
SMPD4	2q21.1	0.487462	4.36e-16	2.53e-14
NOP56	20p13	0.487323	4.46e-16	2.58e-14
GATC	12q24.31	0.487243	4.51e-16	2.61e-14
SF3B3	16q22.1	0.487012	4.68e-16	2.7e-14
GGA2	16p12.2	0.486996	4.69e-16	2.71e-14
CTBS	1p22.3	0.486952	4.72e-16	2.72e-14
SEMA4F	2p13.1	0.486864	4.79e-16	2.75e-14
SMARCC1	3p21.31	0.486793	4.84e-16	2.78e-14
PARGP1	10q11.22	0.486748	4.88e-16	2.8e-14
TAF7	5q31.3	0.48669	4.92e-16	2.82e-14
RPA1	17p13.3	0.486396	5.16e-16	2.95e-14
SRRD	22q12.1	0.486276	5.25e-16	3e-14
APOOL	Xq21.1	0.486269	5.26e-16	3e-14
FHIP1A-DT	4q31.3	0.485939	5.54e-16	3.15e-14
UBQLN2	Xp11.21	0.48593	5.55e-16	3.15e-14
ZFP91	11q12.1	0.485841	5.63e-16	3.19e-14
NIN	14q22.1	0.485665	5.78e-16	3.28e-14
TRAPPC10	21q22.3	0.485649	5.8e-16	3.28e-14
ERCC3	2q14.3	0.485597	5.85e-16	3.3e-14
TRIM32	9q33.1	0.485577	5.87e-16	3.31e-14
RAD23BP1	3p24.3	0.485469	5.97e-16	3.36e-14
PFAS	17p13.1	0.485447	5.99e-16	3.37e-14
CSNK1D	17q25.3	0.485432	6e-16	3.37e-14
LPIN2	18p11.31	0.485273	6.15e-16	3.45e-14
DHRS4	14q11.2	0.485204	6.22e-16	3.48e-14
POLD1	19q13.3	0.48517	6.25e-16	3.49e-14
ATP9A	20q13.2	0.485135	6.29e-16	3.5e-14
UBR7	14q32.12	0.485135	6.29e-16	3.5e-14
SPIDR	8q11.21	0.485024	6.4e-16	3.56e-14
PRDM10	11q24.3	0.485016	6.4e-16	3.56e-14
NEURL4	17p13.1	0.485003	6.42e-16	3.56e-14
SLC15A4	12q24.33	0.484929	6.49e-16	3.6e-14
WDR74	11q12.3	0.484826	6.6e-16	3.65e-14
DHX32	10q26.2	0.48476	6.67e-16	3.68e-14
NUP58	13q12.13	0.484395	7.06e-16	3.89e-14
SVIL-AS1	10p11.23	0.484346	7.11e-16	3.92e-14
RNF123	3p21.31	0.484288	7.18e-16	3.94e-14
CGRRF1	14q22.2	0.484288	7.18e-16	3.94e-14
PJA1	Xq13.1	0.484261	7.21e-16	3.95e-14
MED9	17p11.2	0.48426	7.21e-16	3.95e-14
PPP2R5C	14q32.31	0.484242	7.23e-16	3.95e-14
TSPAN17	5q35.2	0.484238	7.23e-16	3.95e-14
FANCM	14q21.2	0.484179	7.3e-16	3.98e-14
WDR5	9q34.2	0.483993	7.52e-16	4.09e-14
ZNF384	12p13.31	0.483909	7.62e-16	4.14e-14
YWHAZP3	10p12.2	0.483809	7.74e-16	4.2e-14
CRY1	12q23.3	0.483803	7.74e-16	4.2e-14
MARS1	12q13.3	0.483601	7.99e-16	4.33e-14
ZNF724	19p12	0.483483	8.14e-16	4.4e-14
SF3A1	22q12.2	0.483419	8.22e-16	4.44e-14
E2F5	8q21.2	0.483387	8.26e-16	4.45e-14
ZNF614	19q13.41	0.483374	8.28e-16	4.46e-14
LMNB1	5q23.2	0.483295	8.38e-16	4.5e-14
UBXN2B	8q12.1	0.483252	8.44e-16	4.53e-14
ELK1	Xp11.23	0.483199	8.51e-16	4.56e-14
ACOT2	14q24.3	0.48317	8.55e-16	4.57e-14
DDX52	17q12	0.483153	8.57e-16	4.58e-14
ZFYVE1	14q24.2	0.483051	8.71e-16	4.65e-14
FKBP15	9q32	0.482946	8.85e-16	4.72e-14
ZNF646	16p11.2	0.482907	8.9e-16	4.73e-14
RBM45	2q31.2	0.482905	8.91e-16	4.73e-14
HARS2	5q31.3	0.482881	8.94e-16	4.74e-14
PCDHAC2	5q31.3	0.482799	9.06e-16	4.8e-14
ZNF691	1p34.2	0.482727	9.16e-16	4.84e-14
UFSP2	4q35.1	0.482708	9.18e-16	4.85e-14
RXRB	6p21.32	0.482666	9.24e-16	4.88e-14
DHX9P1	13q22.3	0.482458	9.55e-16	5.03e-14
STRN3	14q12	0.482412	9.62e-16	5.06e-14
POM121B	7q11.23	0.482291	9.8e-16	5.15e-14
CAD	2p23.3	0.482217	9.91e-16	5.2e-14
KDM3A	2p11.2	0.482201	9.94e-16	5.21e-14
SMAD4	18q21.2	0.482021	1.02e-15	5.35e-14
TUBGCP5	15q11.2	0.481842	1.05e-15	5.49e-14
PDXP	22q13.1	0.481829	1.05e-15	5.49e-14
RAB11FIP1	8p11.23	0.481771	1.06e-15	5.54e-14
INCENP	11q12.3	0.481601	1.09e-15	5.68e-14
CCT7	2p13.2	0.481366	1.13e-15	5.88e-14
S100PBP	1p35.1	0.481299	1.14e-15	5.93e-14
TUBGCP3	13q34	0.48124	1.15e-15	5.98e-14
RAP1B	12q15	0.481144	1.17e-15	6.06e-14
CUL3	2q36.2	0.48106	1.19e-15	6.12e-14
UBE3C	7q36.3	0.481055	1.19e-15	6.12e-14
GID4	17p11.2	0.480912	1.21e-15	6.25e-14
MBTPS2	Xp22.12	0.480864	1.22e-15	6.29e-14
HMGCR	5q13.3	0.480645	1.26e-15	6.5e-14
PSMC1	14q32.11	0.480464	1.3e-15	6.67e-14
RAB43	3q21.3	0.480445	1.3e-15	6.69e-14
SLC9A7P1	12q23.1	0.480391	1.32e-15	6.73e-14
PPP1R15B	1q32.1	0.480159	1.36e-15	6.97e-14
NAIF1	9q34.11	0.480048	1.39e-15	7.08e-14
ATXN1L	16q22.2	0.479964	1.4e-15	7.16e-14
ANKRD40	17q21.33	0.47988	1.42e-15	7.24e-14
PCBP1	2p13.3	0.479842	1.43e-15	7.28e-14
SYNRG	17q12	0.479812	1.44e-15	7.3e-14
FDPS	1q22	0.479781	1.45e-15	7.33e-14
RANBP10	16q22	0.479582	1.49e-15	7.54e-14
TEFM	17q11.2	0.479574	1.49e-15	7.54e-14
RETREG3	17q21.2	0.479551	1.5e-15	7.56e-14
SCO1	17p13.1	0.479532	1.5e-15	7.57e-14
GINS1	20p11.21	0.479527	1.5e-15	7.57e-14
PHC1P1	12q13.2	0.479475	1.51e-15	7.62e-14
VPS35L	16p12.3	0.479425	1.53e-15	7.67e-14
ZNF616	19q13.41	0.4794	1.53e-15	7.69e-14
HEATR6	17q23.1	0.479307	1.55e-15	7.79e-14
OSBP	11q12.1	0.479229	1.57e-15	7.87e-14
SCAP	3p21.31	0.478992	1.63e-15	8.15e-14
COPS3	17p11.2	0.478854	1.67e-15	8.31e-14
PARP1	1q42.12	0.478841	1.67e-15	8.32e-14
CDK8	13q12.13	0.478633	1.72e-15	8.58e-14
RBBP5	1q32.1	0.478577	1.74e-15	8.64e-14
JAM3	11q25	0.478573	1.74e-15	8.64e-14
ZDHHC20P4	13q21.33	0.478527	1.75e-15	8.69e-14
ZNF609	15q22.1	0.478499	1.76e-15	8.71e-14
MPHOSPH9	12q24.31	0.478478	1.77e-15	8.73e-14
IREB2	15q25.1	0.478456	1.77e-15	8.74e-14
CSNK2A3	11p15.4	0.47845	1.77e-15	8.74e-14
TLCD4-RWDD3	1p21.3	0.478269	1.82e-15	8.98e-14
GRB2	17q25.1	0.478255	1.83e-15	8.99e-14
HASPIN	17p13.2	0.478241	1.83e-15	8.99e-14
USP33	1p31.1	0.478177	1.85e-15	9.07e-14
EPB41	1p35.3	0.478138	1.86e-15	9.11e-14
NGRN	15q26.1	0.478039	1.89e-15	9.24e-14
GTF2E1	3q13.33	0.477906	1.93e-15	9.42e-14
MFAP1	15q15.3	0.477873	1.94e-15	9.45e-14
NDE1	16p13.11	0.477845	1.95e-15	9.48e-14
ASAP2	2p25.1	0.477752	1.97e-15	9.61e-14
FAM20B	1q25.2	0.477684	1.99e-15	9.69e-14
TTC27	2p22.3	0.477618	2.01e-15	9.78e-14
SPTLC1	9q22.31	0.477602	2.02e-15	9.79e-14
LMNB2	19p13.3	0.477556	2.03e-15	9.85e-14
SCARB1	12q24.31	0.477428	2.07e-15	1e-13
GON4L	1q22	0.477416	2.08e-15	1e-13
MEIS3P2	17p11.2	0.477414	2.08e-15	1e-13
YIPF5	5q31.3	0.477409	2.08e-15	1e-13
FAM210A	18p11.21	0.477176	2.15e-15	1.04e-13
CORO1C	12q24.11	0.477107	2.18e-15	1.05e-13
DDX20	1p13.2	0.476932	2.24e-15	1.07e-13
PPT1	1p34.2	0.476917	2.24e-15	1.07e-13
MARS2	2q33.1	0.476908	2.25e-15	1.07e-13
EXOSC2	9q34.12	0.476838	2.27e-15	1.08e-13
PRRC1	5q23.2	0.476812	2.28e-15	1.09e-13
RNF111	15q22.1-q22.2	0.476807	2.28e-15	1.09e-13
PARG	10q11.23	0.476771	2.29e-15	1.09e-13
USP30	12q24.11	0.476771	2.29e-15	1.09e-13
POLR3A	10q22.3	0.476718	2.31e-15	1.1e-13
EXO5	1p34.2	0.476685	2.32e-15	1.1e-13
DHX57	2p22.1	0.476667	2.33e-15	1.1e-13
SERINC3	20q13.12	0.476436	2.41e-15	1.14e-13
KCTD10	12q24.11	0.476268	2.48e-15	1.17e-13
EIF4G2	11p15.4	0.476241	2.49e-15	1.17e-13
DLAT	11q23.1	0.476109	2.54e-15	1.2e-13
RO60	1q31.2	0.476063	2.55e-15	1.2e-13
INVS	9q31.1	0.475842	2.64e-15	1.24e-13
MIDEAS	14q24.3	0.475813	2.65e-15	1.25e-13
RAB23	6p12.1-p11.2	0.475755	2.68e-15	1.26e-13
MRPL49	11q13.1	0.475662	2.71e-15	1.27e-13
HUWE1	Xp11.22	0.475604	2.74e-15	1.28e-13
CAMKK2	12q24.31	0.475324	2.86e-15	1.33e-13
SLC25A25	9q34.11	0.475322	2.86e-15	1.33e-13
ST7L	1p13.2	0.475246	2.89e-15	1.35e-13
APAF1	12q23.1	0.475209	2.91e-15	1.35e-13
ZNF542P	19q13.43	0.4752	2.91e-15	1.35e-13
GPBP1L1	1p34.1	0.475176	2.92e-15	1.36e-13
MSH2	2p21-p16.3	0.475135	2.94e-15	1.36e-13
CTPS1	1p34.2	0.475094	2.96e-15	1.37e-13
ZNF845	19q13.42	0.475092	2.96e-15	1.37e-13
RSBN1	1p13.2	0.475042	2.98e-15	1.38e-13
ZXDC	3q21.3	0.474872	3.06e-15	1.41e-13
CTTNBP2NL	1p13.2	0.474862	3.06e-15	1.41e-13
PALS1	14q23.3	0.474796	3.1e-15	1.43e-13
DIABLO	12q24.31	0.474747	3.12e-15	1.43e-13
GPR107	9q34.11	0.474731	3.13e-15	1.44e-13
CNOT11	2q11.2	0.474707	3.14e-15	1.44e-13
ZC3H14	14q31.3	0.474611	3.18e-15	1.46e-13
INPP5B	1p34.3	0.474589	3.19e-15	1.46e-13
HTT	4p16.3	0.474577	3.2e-15	1.46e-13
MMACHC	1p34.1	0.474549	3.21e-15	1.47e-13
TTPAL	20q13.12	0.474419	3.28e-15	1.49e-13
FBXO34	14q22.3	0.474412	3.28e-15	1.49e-13
SAMD15	14q24.3	0.474395	3.29e-15	1.5e-13
TTLL11	9q33.2	0.474324	3.32e-15	1.51e-13
ZNF106	15q15.1	0.474311	3.33e-15	1.51e-13
NEU3	11q13.4	0.474266	3.35e-15	1.52e-13
TMEM97	17q11.2	0.47411	3.43e-15	1.56e-13
DHX30	3p21.31	0.474084	3.45e-15	1.56e-13
SEC23A	14q21.1	0.474082	3.45e-15	1.56e-13
PUM1	1p35.2	0.473927	3.53e-15	1.59e-13
VIRMA	8q22.1	0.47392	3.53e-15	1.59e-13
DOP1A	6q14.1	0.473916	3.54e-15	1.59e-13
PHF6	Xq26.2	0.473395	3.83e-15	1.72e-13
SF3A3P1	20p13	0.473022	4.05e-15	1.82e-13
ZKSCAN5	7q22.1	0.472985	4.07e-15	1.83e-13
ZNF174	16p13.3	0.472935	4.1e-15	1.84e-13
NME7	1q24.2	0.472917	4.11e-15	1.84e-13
SYMPK	19q13.32	0.472914	4.11e-15	1.84e-13
IPP	1p34.1	0.472707	4.24e-15	1.89e-13
ARMH3	10q24.32	0.472698	4.25e-15	1.9e-13
ANKRD18EP	6p21.2	0.472673	4.27e-15	1.9e-13
DARS2	1q25.1	0.472668	4.27e-15	1.9e-13
MTRR	5p15.31	0.47265	4.28e-15	1.9e-13
PDPR2P	16q23.1	0.472633	4.29e-15	1.9e-13
AAGAB	15q23	0.472489	4.39e-15	1.94e-13
VCP	9p13.3	0.47247	4.4e-15	1.95e-13
ILF2	1q21.3	0.472439	4.42e-15	1.95e-13
METTL16	17p13.3	0.472427	4.43e-15	1.96e-13
XRCC6	22q13.2	0.472387	4.45e-15	1.96e-13
SMG1P5	16p11.2	0.47222	4.57e-15	2.01e-13
NR2C2	3p25.1	0.472203	4.58e-15	2.01e-13
AP2A1	19q13.33	0.472198	4.58e-15	2.01e-13
SMURF2P1	17q11.2	0.472069	4.67e-15	2.05e-13
NCOA6	20q11.22	0.472001	4.72e-15	2.07e-13
PSKH1	16q22.1	0.471996	4.72e-15	2.07e-13
CCDC86	11q12.2	0.471928	4.77e-15	2.09e-13
UBP1	3p22.3	0.471796	4.87e-15	2.13e-13
CLCN6	1p36.22	0.471632	4.99e-15	2.18e-13
HIF1A	14q23.2	0.471613	5e-15	2.18e-13
SDE2	1q42.12	0.471568	5.04e-15	2.19e-13
ACTL6A	3q26.33	0.471342	5.21e-15	2.27e-13
ZNF592	15q25.3	0.47127	5.27e-15	2.29e-13
TBCD	17q25.3	0.471226	5.3e-15	2.3e-13
MTHFD1	14q23.3	0.471164	5.35e-15	2.32e-13
SEH1L	18p11.21	0.471107	5.4e-15	2.34e-13
GZF1	20p11.21	0.470963	5.51e-15	2.39e-13
CLASP2	3p22.3	0.470878	5.59e-15	2.41e-13
OCLN	5q13.2	0.470857	5.6e-15	2.42e-13
CTDSP2	12q14.1	0.470647	5.78e-15	2.49e-13
WDR7	18q21.31	0.470644	5.78e-15	2.49e-13
NBR1	17q21.31	0.470616	5.81e-15	2.5e-13
ZBTB40	1p36.12	0.470511	5.9e-15	2.54e-13
PIP5K1A	1q21.3	0.470457	5.95e-15	2.55e-13
FAM118B	11q24.2	0.470443	5.96e-15	2.56e-13
EMSY	11q13.5	0.470432	5.97e-15	2.56e-13
GTF3C1	16p12.1	0.47042	5.98e-15	2.56e-13
PGAM1	10q24.1	0.470365	6.03e-15	2.58e-13
TYMS	18p11.32	0.470312	6.08e-15	2.59e-13
SENP3	17p13	0.470208	6.17e-15	2.63e-13
LYPLA1	8q11.23	0.470178	6.2e-15	2.64e-13
SRFBP1	5q23.1	0.470143	6.23e-15	2.65e-13
PCDHGC3	5q31.3	0.470126	6.25e-15	2.66e-13
SEL1L	14q31	0.470108	6.27e-15	2.66e-13
TMLHE	Xq28	0.470011	6.36e-15	2.7e-13
ADCY7	16q12.1	0.469902	6.46e-15	2.74e-13
SFXN1	5q35.2	0.469773	6.59e-15	2.79e-13
CDH1	16q22.1	0.469738	6.62e-15	2.8e-13
ATP6V0A2	12q24.31	0.469696	6.66e-15	2.81e-13
UBE2Z	17q21.32	0.469684	6.68e-15	2.81e-13
STK19	6p21.33	0.469645	6.72e-15	2.83e-13
KCTD20	6p21.31	0.469605	6.76e-15	2.84e-13
ZNRF2P2	7p14.3	0.469494	6.87e-15	2.89e-13
NOL6	9p13.3	0.469483	6.88e-15	2.89e-13
COA7	1p32.3	0.469465	6.9e-15	2.89e-13
VPS13B	8q22.2	0.469447	6.92e-15	2.9e-13
C6ORF120	6q27	0.46943	6.93e-15	2.9e-13
ZNF446	19q13.43	0.469392	6.97e-15	2.91e-13
GTF3C4	9q34.13	0.469272	7.1e-15	2.96e-13
CAP1P1	3p12.3	0.469218	7.16e-15	2.98e-13
ZNF71	19q13.4	0.469101	7.28e-15	3.03e-13
MED13	17q23.2	0.469053	7.33e-15	3.05e-13
ZNF613	19q13.41	0.46894	7.46e-15	3.1e-13
OAZ2	15q22.31	0.46885	7.56e-15	3.14e-13
CDCA4	14q32.33	0.468531	7.93e-15	3.29e-13
CNNM4	2q11.2	0.468512	7.95e-15	3.29e-13
ZNF398	7q35	0.468504	7.96e-15	3.29e-13
PHF8	Xp11.22	0.468487	7.98e-15	3.3e-13
TBC1D2B	15q24.3-q25.1	0.46841	8.07e-15	3.33e-13
ZDHHC5	11q12.1	0.468308	8.19e-15	3.38e-13
MTMR6	13q12.13	0.468243	8.27e-15	3.41e-13
WDR73	15q25.2	0.468215	8.31e-15	3.42e-13
MINK1	17p13.2	0.468187	8.34e-15	3.43e-13
SPTLC2	14q24.3	0.468133	8.41e-15	3.45e-13
PGS1	17q25.3	0.468021	8.55e-15	3.51e-13
LRRC37A9P	17q12	0.468006	8.57e-15	3.51e-13
PRUNE1	1q21.3	0.467867	8.75e-15	3.58e-13
CTC1	17p13.1	0.467767	8.88e-15	3.63e-13
UNG	12q24.11	0.467694	8.97e-15	3.66e-13
TGFBRAP1	2q12.1-q12.2	0.467599	9.1e-15	3.71e-13
HDHD5	22q11.1	0.467587	9.12e-15	3.71e-13
KLHL15	Xp22.11	0.467571	9.14e-15	3.72e-13
SEC24B	4q25	0.467536	9.19e-15	3.73e-13
TRAP1	16p13.3	0.467522	9.21e-15	3.74e-13
DHX37	12q24.31	0.46744	9.32e-15	3.78e-13
MAP2K5	15q23	0.467439	9.32e-15	3.78e-13
AP2B1P1	Xq21.32	0.467402	9.37e-15	3.79e-13
ZNF512B	20q13.33	0.467356	9.43e-15	3.81e-13
DR1	1p22.1	0.467316	9.49e-15	3.83e-13
AGO1	1p34.3	0.467168	9.7e-15	3.91e-13
HSD17B7	1q23.3	0.467071	9.84e-15	3.97e-13
RBMXP5	Xq12	0.46702	9.91e-15	3.99e-13
RTCB	22q12.3	0.466974	9.98e-15	4.01e-13
EIF4A2P4	Xp11.22	0.466968	9.99e-15	4.01e-13
PKD1P6	16p13.11	0.466886	1.01e-14	4.06e-13
PPP6R1	19q13.42	0.466865	1.01e-14	4.07e-13
MIS12	17p13.2	0.466844	1.02e-14	4.08e-13
ATL1	14q22.1	0.466819	1.02e-14	4.09e-13
SEC22B	1p12	0.466587	1.06e-14	4.22e-13
CEP85	1p36.11	0.466561	1.06e-14	4.24e-13
GORASP1	3p22.2	0.466512	1.07e-14	4.26e-13
TAF6	7q22.1	0.466507	1.07e-14	4.26e-13
PPP4R1	18p11.22	0.466498	1.07e-14	4.26e-13
EPG5	18q12.3-q21.1	0.466344	1.1e-14	4.35e-13
SEPHS2	16p11.2	0.466339	1.1e-14	4.35e-13
RHOT1	17q11.2	0.466289	1.1e-14	4.38e-13
CAND1	12q14.3-q15	0.466159	1.13e-14	4.46e-13
ZMYM3	Xq13.1	0.466119	1.13e-14	4.48e-13
SETD1A	16p11.2	0.466054	1.14e-14	4.52e-13
VTA1	6q24.1-q24.2	0.465989	1.15e-14	4.56e-13
SH3BP5	3p25.1	0.465912	1.17e-14	4.61e-13
CPLANE2	1p36.13	0.465821	1.18e-14	4.66e-13
MARF1	16p13.11	0.465724	1.2e-14	4.73e-13
ZNF551	19q13.43	0.465663	1.21e-14	4.76e-13
DGKD	2q37.1	0.465648	1.21e-14	4.77e-13
CLP1	11q12.1	0.465584	1.23e-14	4.81e-13
AMMECR1L	2q14.3	0.465498	1.24e-14	4.87e-13
IQCC	1p35.2	0.46548	1.24e-14	4.87e-13
ADNP	20q13.13	0.465444	1.25e-14	4.89e-13
B4GALT5	20q13.13	0.465197	1.3e-14	5.07e-13
SCYL3	1q24.2	0.46502	1.33e-14	5.2e-13
ZNF550	19q13.43	0.465005	1.33e-14	5.2e-13
ALDH6A1	14q24.3	0.464886	1.36e-14	5.29e-13
MPPE1	18p11.21	0.464883	1.36e-14	5.29e-13
ZNF24	18q12.2	0.464814	1.37e-14	5.34e-13
ATRN	20p13	0.464669	1.4e-14	5.45e-13
TMEM183A	1q32.1	0.464523	1.43e-14	5.55e-13
BOD1	5q35.2	0.464519	1.43e-14	5.55e-13
MUS81	11q13	0.464513	1.43e-14	5.55e-13
FASTKD2	2q33.3	0.464414	1.45e-14	5.63e-13
NCOA3	20q13.12	0.464384	1.46e-14	5.65e-13
AIRIM	1p34.3	0.464224	1.5e-14	5.78e-13
PRPF39	14q21.2	0.464046	1.54e-14	5.92e-13
RIOX2	3q11.2	0.46403	1.54e-14	5.93e-13
KAT6A	8p11.21	0.46381	1.59e-14	6.12e-13
FRG1HP	9p11.2	0.463753	1.6e-14	6.16e-13
EP400	12q24.33	0.463722	1.61e-14	6.19e-13
EIF4G1	3q27.1	0.463598	1.64e-14	6.29e-13
AKAP10	17p11.2	0.463515	1.66e-14	6.36e-13
SSH1	12q24.11	0.463476	1.67e-14	6.39e-13
DDX24	14q32.12	0.463461	1.67e-14	6.4e-13
UBTD2	5q35.1	0.463353	1.7e-14	6.5e-13
RFC5	12q24.23	0.46334	1.7e-14	6.5e-13
PRKDC	8q11.21	0.463187	1.74e-14	6.64e-13
TSSK4	14q12	0.463096	1.76e-14	6.72e-13
TMEM94	17q25.1	0.463015	1.79e-14	6.8e-13
CLCC1	1p13.3	0.462949	1.8e-14	6.85e-13
SH3BP5L	1q44	0.462941	1.8e-14	6.86e-13
POLR2A	17p13.1	0.462885	1.82e-14	6.9e-13
KDM4A	1p34.2-p34.1	0.462821	1.84e-14	6.96e-13
HADHB	2p23.3	0.46282	1.84e-14	6.96e-13
ARHGEF7	13q34	0.462777	1.85e-14	6.99e-13
HELQ	4q21.23	0.462723	1.86e-14	7.04e-13
ZNF407	18q23	0.46268	1.87e-14	7.08e-13
DLG5	10q22.3	0.462665	1.88e-14	7.09e-13
STK24	13q32.2	0.462539	1.91e-14	7.21e-13
CDS2	20p12.3	0.462524	1.92e-14	7.22e-13
RTTN	18q22.2	0.462424	1.95e-14	7.32e-13
AKIRIN1	1p34.3	0.462392	1.95e-14	7.35e-13
ZNF525	19q13.42	0.462373	1.96e-14	7.35e-13
BRF1	14q32.33	0.462373	1.96e-14	7.35e-13
MRPL35	2p11.2	0.462196	2.01e-14	7.54e-13
ZNF221	19q13.31	0.462112	2.04e-14	7.62e-13
DDX31	9q34.13	0.462067	2.05e-14	7.66e-13
ZNF764	16p11.2	0.461989	2.07e-14	7.74e-13
ZFYVE16	5q14.1	0.461885	2.1e-14	7.85e-13
PSAP	10q22.1	0.461873	2.11e-14	7.86e-13
SLC38A9	5q11.2	0.461833	2.12e-14	7.9e-13
ZNF749	19q13.43	0.46174	2.15e-14	8e-13
PEX5	12p13.31	0.46168	2.17e-14	8.05e-13
MDH1	2p15	0.461678	2.17e-14	8.05e-13
LUZP1	1p36.12	0.461638	2.18e-14	8.09e-13
CCT6A	7p11.2	0.461586	2.2e-14	8.15e-13
PHB1	17q21.33	0.461484	2.23e-14	8.26e-13
SNAP47	1q42.13	0.461477	2.23e-14	8.26e-13
EIF4A3	17q25.3	0.461412	2.25e-14	8.33e-13
PIAS3	1q21.1	0.461364	2.27e-14	8.38e-13
HMGA1P8	2p13.1	0.461354	2.27e-14	8.38e-13
TMEM109-DT	11q12.2	0.461205	2.32e-14	8.55e-13
SLC25A44	1q22	0.461201	2.32e-14	8.55e-13
C3ORF38	3p11.1	0.461183	2.33e-14	8.57e-13
FOXK2	17q25.3	0.461136	2.35e-14	8.62e-13
CSNK1G1	15q22.31	0.461059	2.37e-14	8.71e-13
RRP8	11p15.4	0.461039	2.38e-14	8.72e-13
ABRAXAS2	10q26.13	0.460884	2.43e-14	8.91e-13
YTHDF1	20q13.33	0.460845	2.45e-14	8.96e-13
ZBTB49	4p16.3	0.460765	2.48e-14	9.05e-13
WDR47	1p13.3	0.460755	2.48e-14	9.06e-13
UBAP1	9p13.3	0.46073	2.49e-14	9.08e-13
ZXDB	Xp11.21	0.460601	2.54e-14	9.24e-13
TMEM131	2q11.2	0.460595	2.54e-14	9.24e-13
PIGK	1p31.1	0.460472	2.58e-14	9.4e-13
SEC16A	9q34.3	0.46043	2.6e-14	9.44e-13
ASH1L	1q22	0.460426	2.6e-14	9.44e-13
HEATR5A	14q12	0.460359	2.63e-14	9.52e-13
ALDH9A1	1q24.1	0.460329	2.64e-14	9.56e-13
LPCAT3	12p13.31	0.460031	2.75e-14	9.97e-13
ZBTB3	11q12.3	0.459918	2.8e-14	1.01e-12
TMEM185A	Xq28	0.459878	2.81e-14	1.02e-12
PANK4	1p36.32	0.459868	2.82e-14	1.02e-12
AASDH	4q12	0.459866	2.82e-14	1.02e-12
RIC1	9p24.1	0.459743	2.87e-14	1.03e-12
FANCI	15q26.1	0.459686	2.89e-14	1.04e-12
BMPR1AP1	6q22.33	0.459668	2.9e-14	1.04e-12
CCDC134	22q13.2	0.459637	2.91e-14	1.05e-12
NEURL1B	5q35.1	0.45957	2.94e-14	1.06e-12
TCEA1	8q11.23	0.459493	2.98e-14	1.07e-12
PTCH1	9q22.32	0.459454	2.99e-14	1.07e-12
ARNT	1q21.3	0.459362	3.03e-14	1.09e-12
HECTD4	12q24.13	0.459307	3.06e-14	1.09e-12
PSMA6	14q13.2	0.459219	3.1e-14	1.11e-12
MED18	1p35.3	0.458785	3.29e-14	1.18e-12
TMEM248	7q11.21	0.458776	3.3e-14	1.18e-12
RTN3P1	4q31.21	0.458724	3.32e-14	1.18e-12
EXT2	11p11.2	0.458711	3.33e-14	1.19e-12
PI4KB	1q21.3	0.458587	3.39e-14	1.21e-12
KHDRBS1	1p35.2	0.458526	3.42e-14	1.21e-12
ZSWIM1	20q13.12	0.458525	3.42e-14	1.21e-12
ZNF274	19q13.43	0.458508	3.43e-14	1.22e-12
TUFM	16p11.2	0.458464	3.45e-14	1.22e-12
WAC	10p12.1	0.458431	3.47e-14	1.23e-12
CIAO1	2q11.2	0.458203	3.58e-14	1.27e-12
SERBP1P5	4q21.21	0.45817	3.6e-14	1.27e-12
PEX12	17q12	0.458108	3.63e-14	1.28e-12
RAD54L	1p34.1	0.458094	3.64e-14	1.28e-12
MEF2A	15q26.3	0.458085	3.64e-14	1.28e-12
SUDS3P1	5q35.3	0.458068	3.65e-14	1.29e-12
INO80	15q15.1	0.457982	3.7e-14	1.3e-12
MTO1	6q13	0.45793	3.73e-14	1.31e-12
CDC73	1q31.2	0.457778	3.81e-14	1.34e-12
RNF34	12q24.31	0.457736	3.83e-14	1.34e-12
TMPPE	3p22.3	0.457617	3.9e-14	1.36e-12
HACD3	15q22.31	0.457476	3.98e-14	1.39e-12
GPAM	10q25.2	0.457366	4.04e-14	1.41e-12
KDM1A	1p36.12	0.457329	4.06e-14	1.42e-12
AEN	15q26.1	0.457291	4.08e-14	1.42e-12
GALC	14q31.3	0.457282	4.09e-14	1.43e-12
ZNF808	19q13.41	0.457259	4.1e-14	1.43e-12
MSL2	3q22.3	0.457214	4.13e-14	1.44e-12
NFYA	6p21.1	0.457159	4.16e-14	1.45e-12
ZNF416	19q13.43	0.457097	4.2e-14	1.46e-12
ZNF197	3p21.31	0.457092	4.2e-14	1.46e-12
ZW10	11q23.2	0.457065	4.22e-14	1.46e-12
POP1	8q22.2	0.456995	4.26e-14	1.48e-12
FANCC	9q22.32	0.456869	4.34e-14	1.5e-12
TRIM68	11p15.4	0.456863	4.34e-14	1.5e-12
ASH2L	8p11.23	0.45677	4.4e-14	1.52e-12
ZNF772	19q13.43	0.456694	4.45e-14	1.53e-12
RAB14	9q33.2	0.456677	4.46e-14	1.54e-12
POLD3	11q13.4	0.456626	4.49e-14	1.55e-12
RBM15B	3p21.2	0.45661	4.5e-14	1.55e-12
GNAI3	1p13.3	0.456539	4.55e-14	1.56e-12
ZNF740	12q13.13	0.456439	4.61e-14	1.58e-12
SCAF4	21q22.11	0.456355	4.67e-14	1.6e-12
CNNM3	2q11.2	0.456351	4.67e-14	1.6e-12
THADA	2p21	0.456314	4.7e-14	1.61e-12
TTC31	2p13.1	0.456311	4.7e-14	1.61e-12
RAB10	2p23.3	0.456218	4.76e-14	1.63e-12
HSPA8P9	3q22.3	0.456209	4.77e-14	1.63e-12
PPP5C	19q13.32	0.456153	4.8e-14	1.64e-12
NUP85	17q25.1	0.456113	4.83e-14	1.65e-12
CHD6	20q12	0.456057	4.87e-14	1.66e-12
STIL	1p33	0.455979	4.92e-14	1.68e-12
NUBP1	16p13.13	0.455925	4.96e-14	1.69e-12
ZFP1	16q23.1	0.455921	4.97e-14	1.69e-12
CBLL1	7q22.3	0.455842	5.02e-14	1.71e-12
SELENOI	2p23.3	0.455703	5.12e-14	1.74e-12
TLE1P1	Xq12	0.455652	5.16e-14	1.75e-12
RAPH1	2q33.2	0.455626	5.18e-14	1.75e-12
CNP	17q21.2	0.455608	5.19e-14	1.76e-12
TCEANC2	1p32.3	0.45559	5.21e-14	1.76e-12
HNRNPU	1q44	0.455551	5.23e-14	1.77e-12
CNST	1q44	0.455529	5.25e-14	1.77e-12
MTA2	11q12.3	0.455263	5.45e-14	1.84e-12
KLHL9	9p21.3	0.455216	5.49e-14	1.85e-12
RPUSD4	11q24.2	0.455193	5.51e-14	1.85e-12
ZFP36L2	2p21	0.455131	5.56e-14	1.87e-12
KAT7	17q21.33	0.455061	5.61e-14	1.89e-12
GEMIN4	17p13.3	0.455043	5.63e-14	1.89e-12
SLC35E2A	1p36.33	0.454993	5.67e-14	1.9e-12
SMG1	16p12.3	0.454959	5.69e-14	1.91e-12
CREBBP	16p13.3	0.454741	5.87e-14	1.97e-12
MTF1	1p34.3	0.4547	5.91e-14	1.97e-12
ZNF48	16p11.2	0.454697	5.91e-14	1.97e-12
SMAD5	5q31.1	0.454661	5.94e-14	1.98e-12
AGPS	2q31.2	0.454597	6e-14	2e-12
ARFGEF2	20q13.13	0.454594	6e-14	2e-12
G3BP1	5q33.1	0.45449	6.09e-14	2.03e-12
SNX19	11q24.3-q25	0.45445	6.12e-14	2.04e-12
KIF1B	1p36.22	0.4544	6.16e-14	2.05e-12
MAP3K1	5q11.2	0.45436	6.2e-14	2.06e-12
ZBTB21	21q22.3	0.454346	6.21e-14	2.06e-12
UNC45A	15q26.1	0.454246	6.3e-14	2.09e-12
TTI2	8p12	0.454174	6.37e-14	2.11e-12
MTMR1	Xq28	0.454121	6.41e-14	2.12e-12
LYSMD1	1q21.3	0.454025	6.5e-14	2.15e-12
ZNF28	19q13.41	0.453953	6.57e-14	2.17e-12
ZDHHC7	16q24.1	0.453894	6.62e-14	2.19e-12
C12ORF4	12p13.32	0.453801	6.71e-14	2.21e-12
ATXN2L	16p11.2	0.453776	6.73e-14	2.22e-12
POLR2B	4q12	0.453774	6.74e-14	2.22e-12
PLIN3	19p13.3	0.453756	6.75e-14	2.22e-12
XPNPEP1	10q25.1	0.453748	6.76e-14	2.22e-12
LLGL1	17p11.2	0.4537	6.81e-14	2.24e-12
NUP88	17p13.2	0.453674	6.83e-14	2.24e-12
FBH1	10p15.1	0.453659	6.85e-14	2.24e-12
ZNF496	1q44	0.453658	6.85e-14	2.24e-12
ZSCAN2	15q25.2	0.453411	7.09e-14	2.32e-12
BEND3P3	10q22.3	0.4533	7.2e-14	2.36e-12
TRUB1	10q25.3	0.453215	7.29e-14	2.38e-12
EMC1	1p36.13	0.453148	7.36e-14	2.4e-12
IDS	Xq28	0.453145	7.36e-14	2.4e-12
FAAP100	17q25.3	0.453114	7.4e-14	2.41e-12
RBM22	5q33.1	0.453061	7.45e-14	2.43e-12
UTP6	17q11.2	0.452667	7.88e-14	2.56e-12
NCBP3	17p13.2	0.452613	7.94e-14	2.58e-12
CDK20	9q22.1	0.452606	7.95e-14	2.58e-12
ASB7	15q26.3	0.452561	8e-14	2.59e-12
UBE2D3P1	20p12.3	0.452544	8.02e-14	2.6e-12
UBE2G1	17p13.2	0.45251	8.05e-14	2.61e-12
HGS	17q25.3	0.452506	8.06e-14	2.61e-12
INTS2	17q23.2	0.452466	8.1e-14	2.62e-12
GOSR2	17q21.32	0.452335	8.25e-14	2.66e-12
GTF2A1	14q31.1	0.452334	8.26e-14	2.66e-12
GCC1	7q32.1	0.452072	8.57e-14	2.76e-12
TMED10	14q24.3	0.452048	8.6e-14	2.77e-12
ZNF304	19q13.43	0.452008	8.64e-14	2.78e-12
ZNF445	3p21.31	0.451979	8.68e-14	2.79e-12
PSPC1	13q12.11	0.451968	8.69e-14	2.79e-12
METAP1	4q23	0.451912	8.76e-14	2.81e-12
CCDC97	19q13.2	0.4519	8.78e-14	2.81e-12
MDC1	6p21.33	0.45179	8.91e-14	2.85e-12
RNF4	4p16.3	0.451788	8.91e-14	2.85e-12
ZNF267	16p11.2	0.451678	9.05e-14	2.9e-12
ACER2	9p22.1	0.45166	9.08e-14	2.9e-12
DDX54	12q24.13	0.451653	9.09e-14	2.9e-12
WDR70	5p13.2	0.451644	9.1e-14	2.9e-12
ZNF658B	9p12	0.451613	9.14e-14	2.91e-12
TSPYL4	6q22.1	0.451598	9.16e-14	2.92e-12
SRSF3	6p21.31-p21.2	0.451551	9.22e-14	2.93e-12
SUPT7L	2p23.3	0.45152	9.26e-14	2.94e-12
FBXO33	14q21.1	0.451504	9.28e-14	2.95e-12
UBQLN4	1q22	0.451403	9.41e-14	2.99e-12
CDC14A	1p21.2	0.451286	9.57e-14	3.04e-12
YTHDF2	1p35.3	0.451118	9.8e-14	3.11e-12
WASF4P	Xp11.23	0.451105	9.81e-14	3.11e-12
CSTF1	20q13.2-q13.31	0.451026	9.92e-14	3.14e-12
LNX2	13q12.2	0.450936	1e-13	3.18e-12
VPS39	15q15.1	0.450918	1.01e-13	3.18e-12
WDR81	17p13.3	0.450873	1.01e-13	3.2e-12
HSPH1	13q12.3	0.450818	1.02e-13	3.22e-12
KHK	2p23.3	0.450743	1.03e-13	3.25e-12
ATP6V1A	3q13.31	0.450693	1.04e-13	3.27e-12
SLC7A1	13q12.3	0.450588	1.06e-13	3.32e-12
CLCN7	16p13.3	0.45047	1.07e-13	3.37e-12
C2CD3	11q13.4	0.450462	1.07e-13	3.37e-12
ZNF584	19q13.43	0.450458	1.07e-13	3.37e-12
MAX	14q23.3	0.450378	1.09e-13	3.41e-12
HNRNPLP2	15q14	0.450319	1.1e-13	3.43e-12
SEPTIN9	17q25.3	0.450272	1.1e-13	3.45e-12
ZNF169	9q22.32	0.450252	1.11e-13	3.46e-12
PRDM4	12q23.3	0.450222	1.11e-13	3.47e-12
RBM7P1	2p12	0.450214	1.11e-13	3.47e-12
ST13P6	8q24.22	0.450193	1.12e-13	3.48e-12
SRSF6P2	17p11.2	0.45015	1.12e-13	3.5e-12
ZNF287	17p11.2	0.450144	1.12e-13	3.5e-12
NAA25	12q24.13	0.450137	1.12e-13	3.5e-12
FBXL14	12p13.33	0.450118	1.13e-13	3.5e-12
CCT2	12q15	0.450076	1.13e-13	3.52e-12
TCP11L2	12q23.3	0.450038	1.14e-13	3.54e-12
CD276	15q24.1	0.45001	1.14e-13	3.55e-12
GDE1	16p12.3	0.450008	1.14e-13	3.55e-12
CCDC117	22q12.1	0.44996	1.15e-13	3.57e-12
CUL4B	Xq24	0.449938	1.16e-13	3.58e-12
UHRF2	9p24.1	0.449901	1.16e-13	3.59e-12
PGM2	4p14	0.449872	1.17e-13	3.6e-12
NUDCD3	7p13	0.449762	1.18e-13	3.66e-12
GAPVD1	9q33.3	0.449673	1.2e-13	3.7e-12
TIRAP	11q24.2	0.449472	1.23e-13	3.8e-12
DNAJC7	17q21.2	0.449361	1.25e-13	3.86e-12
ELP2	18q12.2	0.449325	1.26e-13	3.87e-12
FIGNL1	7p12.2	0.449324	1.26e-13	3.87e-12
FBXL20	17q12	0.449274	1.27e-13	3.89e-12
EBNA1BP2	1p34.2	0.449271	1.27e-13	3.89e-12
MTREX	5q11.2	0.449259	1.27e-13	3.9e-12
EPC2	2q23.1	0.449139	1.29e-13	3.96e-12
RBBP4P2	3q11.2	0.449064	1.31e-13	4e-12
CSE1L	20q13.13	0.449054	1.31e-13	4e-12
FTO	16q12.2	0.448936	1.33e-13	4.06e-12
PRR14L	22q12.2	0.448916	1.33e-13	4.07e-12
HIF1AN	10q24.31	0.448897	1.34e-13	4.08e-12
HNRNPA3P6	3p12.3	0.448883	1.34e-13	4.08e-12
RFWD3	16q23.1	0.448839	1.35e-13	4.1e-12
UBN1	16p13.3	0.448816	1.35e-13	4.11e-12
MAP4	3p21.31	0.448805	1.35e-13	4.12e-12
SPATA7	14q31.3	0.448787	1.36e-13	4.12e-12
PANX1	11q21	0.448666	1.38e-13	4.19e-12
ZNF23	16q22.2	0.448584	1.4e-13	4.24e-12
HNRNPA0	5q31.2	0.448463	1.42e-13	4.3e-12
MRPS16	10q22.2	0.448462	1.42e-13	4.3e-12
CHERP	19p13.11	0.44844	1.42e-13	4.31e-12
NPC1	18q11.2	0.448421	1.43e-13	4.32e-12
SEC22C	3p22.1	0.448415	1.43e-13	4.32e-12
RBM4B	11q13.2	0.44838	1.44e-13	4.34e-12
TBRG4	7p13	0.448258	1.46e-13	4.41e-12
KATNB1	16q21	0.44818	1.48e-13	4.45e-12
USP3	15q22.31	0.448177	1.48e-13	4.45e-12
NAA50	3q13.31	0.448126	1.49e-13	4.48e-12
FERMT2	14q22.1	0.448114	1.49e-13	4.48e-12
SUMF2	7p11.2	0.448101	1.49e-13	4.49e-12
NUP155	5p13.2	0.448055	1.5e-13	4.51e-12
PACS2	14q32.33	0.448042	1.51e-13	4.52e-12
AKT2	19q13.2	0.447972	1.52e-13	4.56e-12
EZH1	17q21.2	0.447877	1.54e-13	4.61e-12
ZNF420	19q13.12	0.44785	1.55e-13	4.63e-12
ZNF8	19q13.43	0.447812	1.55e-13	4.65e-12
CLUHP3	16p11.2	0.447735	1.57e-13	4.69e-12
ZNF132	19q13.43	0.447687	1.58e-13	4.72e-12
COG4	16q22.1	0.447517	1.62e-13	4.83e-12
RAN	12q24.33	0.447472	1.63e-13	4.86e-12
CTDSPL2	15q15.3-q21.1	0.447465	1.63e-13	4.86e-12
ANKRD52	12q13.3	0.447452	1.63e-13	4.86e-12
PPP1R8	1p35.3	0.447437	1.64e-13	4.87e-12
TMCO3	13q34	0.447367	1.65e-13	4.91e-12
BZW1	2q33.1	0.447361	1.65e-13	4.91e-12
PTCD2	5q13.2	0.447261	1.68e-13	4.98e-12
BFAR	16p13.12	0.447247	1.68e-13	4.98e-12
DHFRP1	18q11.2	0.44724	1.68e-13	4.98e-12
CALM2P2	10q22.1	0.44719	1.69e-13	5.01e-12
PRPSAP2	17p11.2	0.447186	1.69e-13	5.01e-12
BCKDHA	19q13.2	0.447173	1.7e-13	5.02e-12
TOB2	22q13.2	0.447126	1.71e-13	5.05e-12
NME6	3p21.31	0.447032	1.73e-13	5.11e-12
PDF	16q22.1	0.446983	1.74e-13	5.14e-12
GPHN	14q23.3	0.446969	1.75e-13	5.15e-12
ALS2	2q33.1	0.446964	1.75e-13	5.15e-12
P4HB	17q25.3	0.446869	1.77e-13	5.21e-12
NUDT21	16q13	0.446671	1.82e-13	5.35e-12
USP39	2p11.2	0.446646	1.83e-13	5.37e-12
CRCP	7q11.21	0.446604	1.84e-13	5.39e-12
MSANTD4	11q22.3	0.446543	1.85e-13	5.43e-12
HCFC2	12q23.3	0.446492	1.87e-13	5.47e-12
ZSCAN25	7q22.1	0.446304	1.91e-13	5.61e-12
FOXN2	2p16.3	0.446238	1.93e-13	5.66e-12
CUL9	6p21.1	0.446208	1.94e-13	5.67e-12
SUDS3	12q24.23	0.446205	1.94e-13	5.67e-12
SLC35F6	2p23.3	0.446137	1.96e-13	5.72e-12
SUPT6H	17q11.2	0.446097	1.97e-13	5.75e-12
BCL2L2-PABPN1	14q11.2	0.44608	1.97e-13	5.76e-12
USP47	11p15.3	0.446035	1.99e-13	5.79e-12
RINT1	7q22.3	0.446024	1.99e-13	5.79e-12
TEP1	14q11.2	0.445994	2e-13	5.81e-12
LRRC40	1p31.1	0.445965	2.01e-13	5.83e-12
SNX30	9q32	0.445945	2.01e-13	5.84e-12
UBE2D3	4q24	0.445927	2.02e-13	5.85e-12
VPS26C	21q22.13	0.445853	2.04e-13	5.91e-12
DNAJA3	16p13.3	0.445851	2.04e-13	5.91e-12
TAF1A	1q41	0.445777	2.06e-13	5.96e-12
RXYLT1	12q14.2	0.445719	2.08e-13	6e-12
VRK3	19q13.33	0.445566	2.12e-13	6.13e-12
TRRAP	7q22.1	0.445411	2.17e-13	6.26e-12
WWP2	16q22.1	0.44539	2.17e-13	6.27e-12
DCLRE1A	10q25.3	0.445213	2.23e-13	6.42e-12
DNAJC18	5q31.2	0.445108	2.26e-13	6.51e-12
ELAC2	17p12	0.445089	2.26e-13	6.52e-12
UBE3B	12q24.11	0.44508	2.27e-13	6.52e-12
GGCX	2p11.2	0.445041	2.28e-13	6.55e-12
SVIL2P	10p11.23	0.445038	2.28e-13	6.55e-12
NSUN2	5p15.31	0.445	2.29e-13	6.58e-12
SIN3A	15q24.2	0.444966	2.3e-13	6.61e-12
EIF1AD	11q13.1	0.444877	2.33e-13	6.68e-12
CLUH	17p13.3	0.444856	2.34e-13	6.7e-12
SNIP1	1p34.3	0.444782	2.36e-13	6.76e-12
YWHAZP6	9p13.3	0.444765	2.37e-13	6.77e-12
ZDHHC3	3p21.31	0.444764	2.37e-13	6.77e-12
TCF12	15q21.3	0.44475	2.37e-13	6.77e-12
MLX	17q21.2	0.444722	2.38e-13	6.79e-12
SHROOM2	Xp22.2	0.444717	2.38e-13	6.79e-12
DNAJC27	2p23.3	0.444535	2.44e-13	6.96e-12
ATP2A2	12q24.11	0.444484	2.46e-13	7e-12
TENT4A	5p15.31	0.444399	2.49e-13	7.08e-12
TMED2	12q24.31	0.444376	2.5e-13	7.1e-12
CHMP6	17q25.3	0.444235	2.55e-13	7.23e-12
TMED1	19p13.2	0.444206	2.56e-13	7.25e-12
PLA2G15	16q22.1	0.444189	2.56e-13	7.27e-12
ASXL1	20q11.21	0.444008	2.63e-13	7.44e-12
FASTKD5	20p13	0.443853	2.68e-13	7.6e-12
FASTKD3	5p15.31	0.443797	2.7e-13	7.65e-12
ZNF137P	19q13.41	0.443727	2.73e-13	7.72e-12
POM121C	7q11.23	0.443716	2.73e-13	7.72e-12
TBC1D9B	5q35.3	0.443682	2.75e-13	7.75e-12
PANK1	10q23.31	0.443658	2.76e-13	7.77e-12
MAD2L1BP	6p21.1	0.443587	2.78e-13	7.84e-12
DROSHA	5p13.3	0.443586	2.78e-13	7.84e-12
DENND5A	11p15.4	0.44358	2.78e-13	7.84e-12
ILRUN	6p21.31	0.443578	2.79e-13	7.84e-12
TEX10	9q31.1	0.443467	2.83e-13	7.95e-12
UNC13B	9p13.3	0.443381	2.86e-13	8.04e-12
MAN2A2	15q25	0.443341	2.88e-13	8.08e-12
SLC46A1	17q11.2	0.443311	2.89e-13	8.1e-12
TSN	2q14.3	0.443264	2.91e-13	8.15e-12
METTL14	4q26	0.44325	2.91e-13	8.16e-12
ZNF549	19q13.43	0.443245	2.92e-13	8.16e-12
PEX19	1q23.2	0.443229	2.92e-13	8.17e-12
GNPTAB	12q23.2	0.443111	2.97e-13	8.3e-12
TCTN2	12q24.31	0.443057	2.99e-13	8.35e-12
RRAGB	Xp11.21	0.443013	3.01e-13	8.4e-12
XPOTP1	20q11.22	0.443002	3.01e-13	8.4e-12
MT-CO2	mitochondria	-0.442901	3.06e-13	8.51e-12
LETM1	4p16.3	0.442885	3.06e-13	8.53e-12
ENOX2	Xq26.1	0.442859	3.07e-13	8.55e-12
SNX1	15q22.31	0.442844	3.08e-13	8.56e-12
LINC02693	17p11.2	0.442832	3.08e-13	8.57e-12
RABGAP1	9q33.2-q33.3	0.442769	3.11e-13	8.64e-12
MRPS31P4	13q14.3	0.442751	3.12e-13	8.65e-12
WDR6	3p21.31	0.44274	3.12e-13	8.66e-12
EIF4EP2	17q21.33	0.442516	3.22e-13	8.92e-12
SRRT	7q22.1	0.442442	3.25e-13	9e-12
EWSR1	22q12.2	0.44242	3.26e-13	9.03e-12
PNPT1	2p16.1	0.442391	3.28e-13	9.05e-12
HSP90AB2P	4p15.33	0.442384	3.28e-13	9.06e-12
SLC25A24	1p13.3	0.442363	3.29e-13	9.08e-12
FKTN	9q31.2	0.44234	3.3e-13	9.1e-12
USP5	12p13	0.44231	3.31e-13	9.13e-12
PROSER3	19q13.12	0.442298	3.32e-13	9.14e-12
OGFOD2	12q24.31	0.442284	3.32e-13	9.15e-12
ZNF460	19q13.43	0.442229	3.35e-13	9.21e-12
MRPL45	17q12	0.441949	3.48e-13	9.56e-12
RFC1	4p14	0.441862	3.52e-13	9.67e-12
CPSF3	2p25.1	0.44179	3.56e-13	9.75e-12
UBR1	15q15.2	0.441774	3.56e-13	9.77e-12
PNP	14q11.2	0.441733	3.58e-13	9.82e-12
ZSCAN12	6p22.1	0.441635	3.63e-13	9.94e-12
RAD51B	14q24.1	0.441608	3.64e-13	9.97e-12
RBM10	Xp11.3	0.441595	3.65e-13	9.98e-12
HNRNPH1	5q35.3	0.441499	3.7e-13	1.01e-11
UNC119B	12q24.31	0.441458	3.72e-13	1.02e-11
MADD	11p11.2	0.441431	3.73e-13	1.02e-11
TRIO	5p15.2	0.441424	3.74e-13	1.02e-11
TRAPPC13	5q12.3	0.441275	3.81e-13	1.04e-11
BRD3	9q34.2	0.441249	3.83e-13	1.04e-11
CENATAC-DT	11q23.3	0.441242	3.83e-13	1.04e-11
SRP9P1	10q23.32	0.441178	3.86e-13	1.05e-11
CELF1	11p11.2	0.441053	3.93e-13	1.07e-11
LMTK2	7q21.3	0.441012	3.95e-13	1.07e-11
UBAP2L	1q21.3	0.440968	3.98e-13	1.08e-11
PTPRA	20p13	0.440779	4.08e-13	1.11e-11
NCAPD3	11q25	0.440759	4.09e-13	1.11e-11
NEPRO	3q13.2	0.440676	4.14e-13	1.12e-11
HNRNPF	10q11.21	0.440631	4.16e-13	1.13e-11
PWWP2A	5q33.3	0.440496	4.24e-13	1.15e-11
TTF2	1p13.1	0.440423	4.28e-13	1.16e-11
DELE1	5q31.3	0.44037	4.31e-13	1.16e-11
PEX10	1p36.32	0.440333	4.33e-13	1.17e-11
DDX55	12q24.31	0.440305	4.35e-13	1.17e-11
UTP4	16q22.1	0.440294	4.36e-13	1.17e-11
FANCL	2p16.1	0.440162	4.44e-13	1.19e-11
BTRC	10q24.32	0.440139	4.45e-13	1.2e-11
GRPEL2	5q32	0.440068	4.49e-13	1.21e-11
PI4KA	22q11.21	0.440056	4.5e-13	1.21e-11
LRRC42	1p32.3	0.440024	4.52e-13	1.21e-11
GOLGA5	14q32.12	0.440016	4.52e-13	1.21e-11
FOCAD	9p21.3	0.440014	4.53e-13	1.21e-11
BTBD1	15q25.2	0.439994	4.54e-13	1.21e-11
RECQL5	17q25	0.439983	4.54e-13	1.21e-11
CLPX	15q22.31	0.439983	4.54e-13	1.21e-11
DNAJC9	10q22.2	0.439865	4.62e-13	1.23e-11
PPID	4q32.1	0.439756	4.69e-13	1.25e-11
CAPN7	3p25.1	0.439699	4.72e-13	1.26e-11
ITPRIPL2	16p12.3	0.439575	4.8e-13	1.28e-11
NBPF3	1p36.12	0.439565	4.81e-13	1.28e-11
CDC27	17q21.32	0.43955	4.82e-13	1.28e-11
SAE1	19q13.32	0.43946	4.88e-13	1.3e-11
BRPF3	6p21.31	0.439354	4.95e-13	1.32e-11
HSP90AA1	14q32.31	0.439316	4.97e-13	1.32e-11
LARP4	12q13.12	0.439314	4.97e-13	1.32e-11
ACACA	17q12	0.439295	4.99e-13	1.32e-11
ZC3H4	19q13.32	0.439247	5.02e-13	1.33e-11
BRD2	6p21.32	0.439161	5.08e-13	1.35e-11
R3HCC1L	10q24.2	0.439063	5.15e-13	1.36e-11
PIP4K2B	17q12	0.439008	5.18e-13	1.37e-11
EHD4	15q15.1	0.438868	5.28e-13	1.4e-11
RPE	2q34	0.438803	5.33e-13	1.41e-11
SACM1L	3p21.31	0.438661	5.43e-13	1.43e-11
PKD1P3	16p13.11	0.43861	5.47e-13	1.44e-11
MED14	Xp11.4	0.438609	5.47e-13	1.44e-11
FBXW2	9q33.2	0.438494	5.56e-13	1.46e-11
BBS4	15q24.1	0.438483	5.56e-13	1.46e-11
ZSCAN29	15q15.3	0.438386	5.64e-13	1.48e-11
TNS3	7p12.3	0.438353	5.66e-13	1.49e-11
MKRN2	3p25.2	0.438345	5.67e-13	1.49e-11
PROB1	5q31.2	0.438294	5.71e-13	1.5e-11
GLB1	3p22.3	0.438292	5.71e-13	1.5e-11
IPO8	12p11.21	0.438244	5.75e-13	1.51e-11
ICMT	1p36.31	0.438242	5.75e-13	1.51e-11
TBC1D20	20p13	0.438203	5.78e-13	1.51e-11
TIMELESS	12q13.3	0.438201	5.78e-13	1.51e-11
APEH	3p21.31	0.438154	5.82e-13	1.52e-11
PAXIP1	7q36.2	0.43813	5.83e-13	1.52e-11
TCP11L1	11p13	0.438129	5.84e-13	1.52e-11
EYA3	1p35.3	0.438126	5.84e-13	1.52e-11
ZNF417	19q13.43	0.43811	5.85e-13	1.53e-11
ZZEF1	17p13.2	0.437993	5.94e-13	1.55e-11
YWHAZP2	2q14.3	0.43799	5.95e-13	1.55e-11
DOLPP1	9q34.11	0.437987	5.95e-13	1.55e-11
RMC1	18q11.2	0.43798	5.95e-13	1.55e-11
MAN1B1	9q34.3	0.437958	5.97e-13	1.55e-11
DHRS13	17q11.2	0.437931	5.99e-13	1.56e-11
LINC01521	22q12.2	0.437914	6.01e-13	1.56e-11
PSMD10	Xq22.3	0.437866	6.05e-13	1.57e-11
SURF4	9q34.2	0.437859	6.05e-13	1.57e-11
ABCB7	Xq13.3	0.437856	6.05e-13	1.57e-11
NFE2L1	17q21.32	0.437822	6.08e-13	1.57e-11
SCAF8	6q25.2	0.43776	6.13e-13	1.58e-11
WNK1	12p13.33	0.437759	6.13e-13	1.58e-11
SIRT1	10q21.3	0.437715	6.17e-13	1.59e-11
CYB561A3	11q12.2	0.437705	6.18e-13	1.59e-11
ASTE1	3q22.1	0.437593	6.27e-13	1.62e-11
STAU2	8q21.11	0.437471	6.37e-13	1.64e-11
YWHAZP10	Xp11.4	0.437371	6.46e-13	1.66e-11
FARP2	2q37.3	0.437292	6.53e-13	1.68e-11
SMYD4	17p13.3	0.437195	6.62e-13	1.7e-11
MPRIPP1	3p21.31	0.437145	6.66e-13	1.71e-11
NDUFS1	2q33.3	0.437085	6.71e-13	1.72e-11
WDR25	14q32.2	0.436956	6.83e-13	1.75e-11
LINC02210	17q21.31	0.43694	6.84e-13	1.76e-11
MAPRE1	20q11.21	0.436869	6.91e-13	1.77e-11
ABHD16A	6p21.33	0.436863	6.92e-13	1.77e-11
ZNF624	17p11.2	0.436859	6.92e-13	1.77e-11
KLHL28	14q21.2	0.436859	6.92e-13	1.77e-11
ZFX	Xp22.11	0.436723	7.05e-13	1.8e-11
PMM2	16p13.2	0.436698	7.07e-13	1.81e-11
PGAM5	12q24.33	0.436668	7.1e-13	1.81e-11
POLE3	9q32	0.436576	7.19e-13	1.83e-11
SLC18A2	10q25.3	0.436567	7.2e-13	1.83e-11
EIF2B2	14q24.3	0.436531	7.23e-13	1.84e-11
ANKRD13C	1p31.1	0.436521	7.24e-13	1.84e-11
DHX16	6p21.33	0.436516	7.24e-13	1.84e-11
PSME4	2p16.2	0.43643	7.33e-13	1.86e-11
WDR36	5q22.1	0.436422	7.34e-13	1.86e-11
BANP	16q24.2	0.43636	7.4e-13	1.88e-11
ZNF687	1q21.3	0.436247	7.51e-13	1.91e-11
ZNRF2P1	7p14.3	0.436218	7.54e-13	1.91e-11
RBMXL1	1p22.2	0.436204	7.55e-13	1.91e-11
PBRM1	3p21.1	0.436154	7.6e-13	1.93e-11
WDR76	15q15.3	0.436104	7.66e-13	1.94e-11
MED13L	12q24.21	0.436103	7.66e-13	1.94e-11
TTC4	1p32.3	0.435984	7.78e-13	1.97e-11
HSPA13	21q11.2	0.435933	7.83e-13	1.98e-11
GALK2	15q21.1-q21.2	0.435915	7.85e-13	1.98e-11
NRIP1	21q11.2-q21.1	0.435897	7.87e-13	1.98e-11
NIPSNAP1	22q12.2	0.435869	7.9e-13	1.99e-11
RACGAP1	12q13.12	0.435778	8e-13	2.01e-11
POLR3C	1q21.1	0.435774	8e-13	2.01e-11
RAB1B	11q13.2	0.435763	8.01e-13	2.01e-11
SLC39A6	18q12.2	0.435759	8.02e-13	2.01e-11
NBPF25P	1q21.1	0.435749	8.03e-13	2.02e-11
OS9	12q13.3-q14.1	0.435713	8.06e-13	2.02e-11
RABGGTA	14q12	0.435672	8.11e-13	2.03e-11
SPIN1	9q22.1	0.435639	8.15e-13	2.04e-11
IARS2	1q41	0.435592	8.2e-13	2.05e-11
CRKL	22q11.21	0.435522	8.27e-13	2.07e-11
OPHN1	Xq12	0.435391	8.42e-13	2.11e-11
STAU1	20q13.13	0.435292	8.53e-13	2.13e-11
PPP1R13B	14q32.33	0.435268	8.56e-13	2.14e-11
NDST2	10q22.2	0.435254	8.57e-13	2.14e-11
MARK3	14q32.32-q32.33	0.435254	8.57e-13	2.14e-11
DAG1	3p21.31	0.435237	8.59e-13	2.14e-11
TEX2	17q23.3	0.435156	8.69e-13	2.16e-11
MYO19	17q12	0.435122	8.73e-13	2.17e-11
TTC23	15q26.3	0.435115	8.74e-13	2.17e-11
HYOU1	11q23.3	0.435104	8.75e-13	2.18e-11
MPZL1	1q24.2	0.435052	8.81e-13	2.19e-11
SLC35B2	6p21.1	0.435039	8.82e-13	2.19e-11
ZNF606	19q13.43	0.435034	8.83e-13	2.19e-11
N4BP1	16q12.1	0.434974	8.9e-13	2.21e-11
SDR42E1	16q23.3	0.434852	9.05e-13	2.24e-11
VPS54	2p15-p14	0.434842	9.06e-13	2.24e-11
UIMC1	5q35.2	0.434776	9.14e-13	2.26e-11
TTI1	20q11.23	0.434666	9.27e-13	2.29e-11
EDEM1	3p26.1	0.434602	9.35e-13	2.31e-11
DDX1	2p24.3	0.434573	9.39e-13	2.32e-11
MTPN	7q33	0.434549	9.42e-13	2.32e-11
ZNF256	19q13.43	0.434541	9.43e-13	2.33e-11
IRF2BPL	14q24.3	0.434529	9.44e-13	2.33e-11
KPNA1	3q21.1	0.434529	9.44e-13	2.33e-11
NOP14	4p16.3	0.434462	9.53e-13	2.35e-11
SZT2	1p34.2	0.434448	9.55e-13	2.35e-11
RYK	3q22.2	0.43442	9.58e-13	2.36e-11
APC	5q22.2	0.434316	9.71e-13	2.39e-11
SMU1	9p21.1	0.43431	9.72e-13	2.39e-11
NFRKB	11q24.3	0.434286	9.75e-13	2.39e-11
CPSF6	12q15	0.434239	9.81e-13	2.41e-11
RBMXP2	9p21.1	0.434227	9.83e-13	2.41e-11
SORD2P	15q21.1	0.434213	9.85e-13	2.41e-11
JMJD6	17q25.1	0.434144	9.94e-13	2.43e-11
PPP1R10	6p21.33	0.43405	1.01e-12	2.46e-11
HARS1	5q31.3	0.433945	1.02e-12	2.49e-11
SCCPDH	1q44	0.433917	1.02e-12	2.5e-11
GNS	12q14.3	0.433863	1.03e-12	2.52e-11
GPN2	1p36.11	0.433721	1.05e-12	2.56e-11
GLG1	16q23.1	0.433704	1.05e-12	2.57e-11
NOC3L	10q23.33	0.433676	1.06e-12	2.58e-11
VPS18	15q15.1	0.433582	1.07e-12	2.61e-11
ZNF436	1p36.12	0.433582	1.07e-12	2.61e-11
LEO1	15q21.2	0.433536	1.08e-12	2.62e-11
DUSP8P5	10q22.2	0.433482	1.08e-12	2.64e-11
ZSCAN22	19q13.43	0.433481	1.09e-12	2.64e-11
SMC3P1	2q11.2	0.433461	1.09e-12	2.64e-11
BAG5	14q32.33	0.433412	1.1e-12	2.66e-11
TTL	2q14.1	0.433269	1.12e-12	2.71e-11
B4GAT1	11q13.2	0.433234	1.12e-12	2.72e-11
CSDE1	1p13.2	0.433203	1.13e-12	2.73e-11
SMARCD2	17q23.3	0.433194	1.13e-12	2.73e-11
SLC4A2	7q36.1	0.433167	1.13e-12	2.74e-11
KIAA1958	9q32	0.43302	1.15e-12	2.79e-11
MRPS35	12p11.22	0.432929	1.17e-12	2.82e-11
SPG11	15q21.1	0.432898	1.17e-12	2.83e-11
ESCO1	18q11.2	0.432866	1.18e-12	2.84e-11
ULK1	12q24.33	0.432857	1.18e-12	2.84e-11
SYNJ2BP	14q24.2	0.432822	1.18e-12	2.85e-11
BMP8B	1p34.2	0.432799	1.19e-12	2.86e-11
CDAN1	15q15.2	0.432559	1.23e-12	2.95e-11
TMEM268	9q32	0.432517	1.23e-12	2.96e-11
AK4P1	17q11.2	0.432493	1.24e-12	2.97e-11
STK35	20p13	0.432481	1.24e-12	2.97e-11
GDI2	10p15.1	0.432464	1.24e-12	2.98e-11
POLA1	Xp22.11-p21.3	0.432431	1.25e-12	2.99e-11
NAA40	11q13.1	0.432288	1.27e-12	3.04e-11
PDCD11	10q24.33	0.432244	1.28e-12	3.06e-11
ITSN1	21q22.11	0.432217	1.28e-12	3.07e-11
ZC2HC1C	14q24.3	0.43215	1.29e-12	3.09e-11
SETX	9q34.13	0.432138	1.3e-12	3.1e-11
ZNF225	19q13.31	0.432082	1.31e-12	3.12e-11
LRRC8E	19p13.2	0.432034	1.31e-12	3.14e-11
ERGIC1	5q35.1	0.432009	1.32e-12	3.15e-11
NEK6	9q33.3	0.431954	1.33e-12	3.17e-11
KIAA1191	5q35.2	0.431901	1.34e-12	3.19e-11
AP3M2	8p11.21	0.431851	1.35e-12	3.21e-11
SERBP1	1p31.3	0.431737	1.37e-12	3.25e-11
NSUN4	1p33	0.431722	1.37e-12	3.26e-11
XPO5	6p21.1	0.431616	1.39e-12	3.3e-11
HUS1	7p12.3	0.431494	1.41e-12	3.35e-11
TUT4	1p32.3	0.431452	1.42e-12	3.37e-11
DVL2	17p13.1	0.431386	1.43e-12	3.39e-11
GFOD3P	1p36.32	0.431345	1.44e-12	3.41e-11
GORASP2	2q31.1	0.431327	1.44e-12	3.42e-11
EIF4EBP2	10q22.1	0.431268	1.45e-12	3.44e-11
UBQLN4P1	3q24	0.431265	1.45e-12	3.44e-11
SMARCC2	12q13.2	0.431197	1.47e-12	3.47e-11
MED24	17q21.1	0.431129	1.48e-12	3.5e-11
PKD1P4	16p12.3	0.431123	1.48e-12	3.5e-11
NSL1	1q32.3	0.431069	1.49e-12	3.52e-11
TXLNA	1p35.2	0.430942	1.52e-12	3.58e-11
PDXDC1	16p13.11	0.430886	1.53e-12	3.6e-11
GTF2H1	11p15.1	0.430877	1.53e-12	3.6e-11
SEPTIN2P1	1p21.1	0.430835	1.54e-12	3.62e-11
DPH2	1p34.1	0.430733	1.56e-12	3.67e-11
USP12	13q12.13	0.43071	1.56e-12	3.68e-11
RPAP1	15q15.1	0.430666	1.57e-12	3.7e-11
KTN1-AS1	14q22.3	0.430605	1.59e-12	3.72e-11
PRKAG1	12q13.12	0.430547	1.6e-12	3.75e-11
PRMT5-AS1	14q11.2	0.430478	1.61e-12	3.78e-11
TPM4P2	3p24.1	0.430429	1.62e-12	3.8e-11
COQ6	14q24.3	0.430414	1.63e-12	3.81e-11
ANKRD46	8q22.3	0.430366	1.64e-12	3.83e-11
ANAPC5	12q24.31	0.430305	1.65e-12	3.86e-11
DYM	18q21.1	0.430295	1.65e-12	3.86e-11
ZNF544	19q13.43	0.430234	1.66e-12	3.89e-11
HERC2	15q13.1	0.430084	1.7e-12	3.97e-11
IFT56	7q34	0.430059	1.7e-12	3.98e-11
PPIL1	6p21.2	0.42993	1.73e-12	4.04e-11
BAZ2A	12q13.3	0.429743	1.77e-12	4.14e-11
BYSL	6p21.1	0.42969	1.79e-12	4.16e-11
DCAF7	17q23.3	0.42969	1.79e-12	4.16e-11
SCYL2	12q23.1	0.429673	1.79e-12	4.17e-11
DDOST	1p36.12	0.429656	1.8e-12	4.18e-11
AJUBA-DT	14q11.2	0.429628	1.8e-12	4.19e-11
MORC2	22q12.2	0.429585	1.81e-12	4.21e-11
DIAPH1	5q31.3	0.429564	1.82e-12	4.22e-11
OGT	Xq13.1	0.429548	1.82e-12	4.22e-11
YWHAZP5	10q25.1	0.429404	1.86e-12	4.3e-11
PI4K2B	4p15.2	0.429397	1.86e-12	4.3e-11
MAP1S	19p13.12	0.429389	1.86e-12	4.31e-11
EIF1AXP1	1p36.13	0.429379	1.86e-12	4.31e-11
SRSF1	17q22	0.429371	1.86e-12	4.31e-11
SLC25A11	17p13.2	0.429344	1.87e-12	4.32e-11
ACTG1P20	1p36.11	0.429344	1.87e-12	4.32e-11
ALG11	13q14.3	0.429267	1.89e-12	4.36e-11
PPP2R1A	19q13.41	0.429265	1.89e-12	4.36e-11
ABRAXAS1	4q21.23	0.42926	1.89e-12	4.36e-11
PRKD1	14q12	0.429257	1.89e-12	4.36e-11
TXNDC16	14q22.1	0.429257	1.89e-12	4.36e-11
PGK1	Xq21.1	0.429228	1.9e-12	4.37e-11
TTC38	22q13.31	0.42915	1.92e-12	4.41e-11
GSK3B	3q13.33	0.429082	1.94e-12	4.45e-11
PDCD7	15q22.31	0.42901	1.95e-12	4.49e-11
SENP1	12q13.11	0.428985	1.96e-12	4.5e-11
DGCR2	22q11.21	0.428979	1.96e-12	4.5e-11
MAP3K3	17q23.3	0.428953	1.97e-12	4.51e-11
DDX6	11q23.3	0.428865	1.99e-12	4.56e-11
TTC21B	2q24.3	0.428771	2.02e-12	4.62e-11
SLC35A4	5q31.3	0.428737	2.02e-12	4.63e-11
PINK1	1p36.12	0.428654	2.05e-12	4.68e-11
ENTPD6	20p11.21	0.428563	2.07e-12	4.73e-11
DENR	12q24.31	0.428526	2.08e-12	4.75e-11
ZC3H10	12q13.2	0.428507	2.09e-12	4.76e-11
EIF3L	22q13.1	0.428462	2.1e-12	4.79e-11
DUSP3	17q21.31	0.428421	2.11e-12	4.81e-11
RBM18	9q33.2	0.428395	2.12e-12	4.82e-11
DHX40	17q23.1	0.428341	2.13e-12	4.86e-11
JAK1	1p31.3	0.428303	2.14e-12	4.88e-11
TGOLN2	2p11.2	0.428289	2.15e-12	4.88e-11
BCL7A	12q24.31	0.428206	2.17e-12	4.93e-11
WDR11	10q26.12	0.428181	2.18e-12	4.95e-11
ZFHX2	14q11.2	0.428164	2.18e-12	4.95e-11
FNBP1L	1p22.1	0.428051	2.21e-12	5.02e-11
ZNF644	1p22.2	0.428048	2.21e-12	5.02e-11
BMS1	10q11.21	0.427932	2.25e-12	5.1e-11
GID8	20q13.33	0.427854	2.27e-12	5.15e-11
EARS2	16p12.2	0.427762	2.3e-12	5.2e-11
GGA3	17q25.1	0.427651	2.33e-12	5.28e-11
PIGG	4p16.3	0.427637	2.34e-12	5.28e-11
RALGAPA1P1	9q31.2	0.427623	2.34e-12	5.29e-11
TMEM186	16p13.2	0.427581	2.35e-12	5.32e-11
PPP6R3	11q13	0.427562	2.36e-12	5.32e-11
CAP1P2	10q11.21	0.427535	2.37e-12	5.34e-11
SAFB	19p13.3	0.42749	2.38e-12	5.37e-11
ATF6B	6p21.3	0.427465	2.39e-12	5.38e-11
RANBP6	9p24.1	0.42738	2.42e-12	5.44e-11
RBM14-RBM4	11q13.2	0.427376	2.42e-12	5.44e-11
HAPSTR1	16p13.2	0.42731	2.44e-12	5.48e-11
ZNF507	19q13.11	0.427274	2.45e-12	5.51e-11
BCLAF1P2	16p11.2	0.427167	2.48e-12	5.58e-11
EOLA2	Xq28	0.427166	2.48e-12	5.58e-11
UTP18	17q21.33	0.42709	2.51e-12	5.63e-11
RDH11	14q24.1	0.426976	2.55e-12	5.71e-11
WRAP53	17p13.1	0.426906	2.57e-12	5.76e-11
ABL1	9q34.12	0.426821	2.6e-12	5.82e-11
ZNF135	19q13.43	0.426796	2.61e-12	5.83e-11
PHF2	9q22.31	0.426782	2.61e-12	5.84e-11
TPM3P5	19q13.2	0.426754	2.62e-12	5.86e-11
ZNF572	8q24.13	0.426699	2.64e-12	5.9e-11
LMBR1	7q36.3	0.426695	2.64e-12	5.9e-11
TANC1	2q24.2	0.426638	2.66e-12	5.94e-11
PARD3	10p11.22-p11.21	0.426591	2.68e-12	5.97e-11
HS2ST1	1p22.3	0.426576	2.68e-12	5.98e-11
NECAP2	1p36.13	0.426562	2.69e-12	5.98e-11
PPP1CC	12q24.11	0.426561	2.69e-12	5.98e-11
MGAT5	2q21.2-q21.3	0.426448	2.73e-12	6.07e-11
IPO13	1p34.1	0.42644	2.73e-12	6.07e-11
RNF38	9p13.2	0.426401	2.74e-12	6.1e-11
TADA2A	17q12	0.426334	2.77e-12	6.14e-11
SZRD1	1p36.13	0.426295	2.78e-12	6.17e-11
ZNF236	18q23	0.426273	2.79e-12	6.19e-11
CLSTN1	1p36.22	0.426253	2.79e-12	6.2e-11
CSTF2T	10q21.1	0.426094	2.85e-12	6.32e-11
CLN6	15q23	0.426032	2.88e-12	6.37e-11
AP3D1	19p13.3	0.426029	2.88e-12	6.37e-11
RNGTT	6q15	0.426023	2.88e-12	6.37e-11
MEGF8	19q13.2	0.425864	2.94e-12	6.5e-11
SUSD1	9q31.3-q32	0.425853	2.94e-12	6.5e-11
ZNF699	19p13.2	0.425847	2.95e-12	6.51e-11
KIF22	16p11.2	0.425787	2.97e-12	6.55e-11
MAST3	19p13.11	0.425729	2.99e-12	6.6e-11
FBXO28	1q42.11	0.425714	3e-12	6.61e-11
GLCE	15q23	0.425678	3.01e-12	6.63e-11
MPI	15q24.1	0.425661	3.02e-12	6.64e-11
PTPRF	1p34.2	0.425558	3.06e-12	6.73e-11
PRIMPOL	4q35.1	0.425505	3.08e-12	6.77e-11
MCU	10q22.1	0.425467	3.09e-12	6.8e-11
CRYBG3	3q11.2	0.425387	3.13e-12	6.87e-11
ZC3H7B	22q13.2	0.42537	3.13e-12	6.88e-11
ZNF765	19q13.42	0.425307	3.16e-12	6.93e-11
ERCC6L2	9q22.32	0.425291	3.16e-12	6.94e-11
STX5	11q12.3	0.425286	3.17e-12	6.94e-11
CRACD	4q12	0.425151	3.22e-12	7.06e-11
NFATC2IP	16p11.2	0.425113	3.24e-12	7.09e-11
PRKCZ	1p36.33	0.42509	3.25e-12	7.11e-11
OTULIN	5p15.2	0.425031	3.27e-12	7.16e-11
TBC1D19	4p15.2	0.42499	3.29e-12	7.19e-11
TMEM127	2q11.2	0.424934	3.31e-12	7.24e-11
FTSJ3	17q23.3	0.42493	3.32e-12	7.24e-11
NAT10	11p13	0.424908	3.32e-12	7.25e-11
UTP25	1q32.2	0.424903	3.33e-12	7.25e-11
HEATR5B	2p22.2	0.424877	3.34e-12	7.27e-11
PRPF3	1q21.2	0.424843	3.35e-12	7.3e-11
PRRC2A	6p21.33	0.424763	3.39e-12	7.37e-11
ARMC8	3q22.3	0.424759	3.39e-12	7.37e-11
HPS4	22q12.1	0.424699	3.42e-12	7.43e-11
C5ORF15	5q31.1	0.42469	3.42e-12	7.43e-11
RBM5	3p21.31	0.424684	3.42e-12	7.43e-11
ZNF142	2q35	0.424649	3.44e-12	7.46e-11
CHSY1	15q26.3	0.424609	3.46e-12	7.49e-11
TRNT1	3p26.2	0.424605	3.46e-12	7.5e-11
TET2	4q24	0.424585	3.47e-12	7.51e-11
FOXO3B	17p11.2	0.424558	3.48e-12	7.53e-11
FGD5-AS1	3p25.1	0.424558	3.48e-12	7.53e-11
PANK3	5q34	0.424538	3.49e-12	7.54e-11
PSMD3	17q21.1	0.424522	3.49e-12	7.55e-11
FBXO42	1p36.13	0.424489	3.51e-12	7.58e-11
TBC1D22B	6p21.2	0.424426	3.54e-12	7.64e-11
HPS6	10q24.32	0.424338	3.58e-12	7.72e-11
NOTCH2	1p12	0.424258	3.61e-12	7.8e-11
KIAA0753	17p13.1	0.424233	3.63e-12	7.82e-11
RLIM	Xq13.2	0.424217	3.63e-12	7.83e-11
TUBGCP2	10q26.3	0.424193	3.65e-12	7.85e-11
PIGW	17q12	0.424186	3.65e-12	7.85e-11
VEZF1	17q22	0.424145	3.67e-12	7.89e-11
COG1	17q25.1	0.42411	3.68e-12	7.92e-11
COG5	7q22.3	0.424102	3.69e-12	7.92e-11
DKC1	Xq28	0.424029	3.72e-12	7.99e-11
DOP1B	21q22.12	0.424022	3.73e-12	8e-11
SHQ1	3p13	0.423968	3.75e-12	8.05e-11
PHLPP2	16q22.2	0.423922	3.77e-12	8.09e-11
CDV3	3q22.1	0.423906	3.78e-12	8.1e-11
SMG5	1q22	0.423904	3.78e-12	8.1e-11
BPHL	6p25.2	0.423885	3.79e-12	8.11e-11
SEPTIN2	2q37.3	0.42386	3.8e-12	8.14e-11
MED12L	3q25.1	0.423844	3.81e-12	8.15e-11
SNX12	Xq13.1	0.423785	3.84e-12	8.21e-11
PTBP3	9q32	0.423728	3.87e-12	8.26e-11
NDOR1	9q34.3	0.423627	3.92e-12	8.36e-11
ALKBH5	17p11.2	0.423485	3.99e-12	8.51e-11
LSM11	5q33.3	0.423458	4.01e-12	8.54e-11
FAM168B	2q21.1	0.423419	4.03e-12	8.58e-11
TBC1D5	3p24.3	0.423358	4.06e-12	8.63e-11
ADPGK	15q24.1	0.423357	4.06e-12	8.63e-11
FLII	17p11.2	0.423258	4.11e-12	8.74e-11
EIF4E	4q23	0.423212	4.13e-12	8.79e-11
CD2BP2	16p11.2	0.42319	4.15e-12	8.81e-11
PIKFYVE	2q34	0.423159	4.16e-12	8.84e-11
RAP1BL	5q13.3	0.423139	4.17e-12	8.85e-11
BTBD3	20p12.2	0.423109	4.19e-12	8.88e-11
POMGNT1	1p34.1	0.423059	4.22e-12	8.93e-11
TSPY26P	20q11.21	0.423008	4.24e-12	8.99e-11
GFOD2	16q22.1	0.423001	4.25e-12	8.99e-11
RC3H2	9q33.2	0.422993	4.25e-12	8.99e-11
SKIC2	6p21.33	0.422924	4.29e-12	9.07e-11
NBPF1	1p36.13	0.422869	4.32e-12	9.13e-11
COPA	1q23.2	0.422862	4.32e-12	9.13e-11
PRR12	19q13.33	0.422838	4.34e-12	9.15e-11
DSG2	18q12.1	0.422828	4.34e-12	9.16e-11
MTHFD2P7	3q26.33	0.422724	4.4e-12	9.28e-11
MGAT1	5q35.3	0.422705	4.41e-12	9.3e-11
KIF15	3p21.31	0.422615	4.46e-12	9.39e-11
UBXN2A	2p23.3	0.422615	4.46e-12	9.39e-11
NSD2	4p16.3	0.422614	4.46e-12	9.39e-11
AIDA	1q41	0.422578	4.48e-12	9.43e-11
DNTTIP2	1p22.1	0.422513	4.52e-12	9.5e-11
GRHL2	8q22.3	0.422454	4.55e-12	9.57e-11
PCDH12	5q31.3	0.42237	4.6e-12	9.66e-11
EDRF1	10q26.2	0.422292	4.65e-12	9.76e-11
TPST1	7q11.21	0.422241	4.68e-12	9.81e-11
FGD1	Xp11.22	0.422191	4.71e-12	9.87e-11
SUPV3L1	10q22.1	0.422177	4.72e-12	9.88e-11
ERI2	16p12.3	0.422156	4.73e-12	9.9e-11
DNAL1	14q24.3	0.42212	4.75e-12	9.94e-11
ZNF335	20q13.12	0.422119	4.75e-12	9.94e-11
TET3	2p13.1	0.421949	4.86e-12	1.02e-10
DNAJA1	9p21.1	0.42191	4.88e-12	1.02e-10
PERPP2	15q26.1	0.421758	4.98e-12	1.04e-10
GARRE1	19q13.11	0.421711	5.01e-12	1.04e-10
FASN	17q25.3	0.421589	5.09e-12	1.06e-10
ARFGAP2	11p11.2	0.421584	5.09e-12	1.06e-10
BRPF1	3p25.3	0.421497	5.15e-12	1.07e-10
GLMN	1p22.1	0.42147	5.16e-12	1.08e-10
AACS	12q24.31	0.421291	5.28e-12	1.1e-10
SAP130	2q14.3	0.421255	5.31e-12	1.1e-10
CDCA8	1p34.3	0.421254	5.31e-12	1.1e-10
PTPMT1	11p11.2	0.421192	5.35e-12	1.11e-10
C9ORF85	9q21.13	0.421137	5.39e-12	1.12e-10
EHMT1	9q34.3	0.421113	5.4e-12	1.12e-10
MRPS7	17q25.1	0.421101	5.41e-12	1.12e-10
SUZ12	17q11.2	0.421088	5.42e-12	1.12e-10
SIX4	14q23.1	0.421062	5.44e-12	1.13e-10
IFT20	17q11.2	0.421043	5.45e-12	1.13e-10
CEP170B	14q32.33	0.420989	5.49e-12	1.14e-10
SGSM2	17p13.3	0.420933	5.53e-12	1.14e-10
EXOC6	10q23.33	0.420888	5.56e-12	1.15e-10
OSBPL2	20q13.33	0.420757	5.65e-12	1.17e-10
SF3A3P2	11q24.1	0.420709	5.69e-12	1.17e-10
TOE1	1p34.1	0.420637	5.74e-12	1.18e-10
STARD8	Xq13.1	0.420548	5.81e-12	1.2e-10
CIAPIN1	16q21	0.4205	5.84e-12	1.2e-10
SRCAP	16p11.2	0.420495	5.85e-12	1.2e-10
MSNP1	5p14.1	0.420421	5.9e-12	1.21e-10
ACTR5	20q11.23	0.420402	5.91e-12	1.22e-10
PDCL	9q33.2	0.420362	5.94e-12	1.22e-10
ANAPC1P1	2p11.2	0.420286	6e-12	1.23e-10
AFG3L2P1	8p11.1	0.420254	6.03e-12	1.24e-10
ABI1	10p12.1	0.420233	6.04e-12	1.24e-10
ERI3	1p34.1	0.420164	6.1e-12	1.25e-10
OSBPL11	3q21.2	0.420157	6.1e-12	1.25e-10
MNAT1	14q23.1	0.420084	6.16e-12	1.26e-10
C1ORF50	1p34.2	0.420079	6.16e-12	1.26e-10
RAE1	20q13.31	0.42007	6.17e-12	1.26e-10
PARPBP	12q23.2	0.420068	6.17e-12	1.26e-10
ATG7	3p25.3	0.42002	6.21e-12	1.27e-10
CMTR1	6p21.2	0.419814	6.37e-12	1.3e-10
KLHL12	1q32.1	0.419779	6.4e-12	1.31e-10
NOC2L	1p36.33	0.419753	6.42e-12	1.31e-10
POT1	7q31.33	0.419704	6.46e-12	1.32e-10
SUFU	10q24.32	0.41967	6.49e-12	1.32e-10
ERLIN1	10q24.31	0.419654	6.5e-12	1.33e-10
DENND4B	1q21.3	0.419629	6.52e-12	1.33e-10
SLC25A19	17q25.1	0.419621	6.53e-12	1.33e-10
NCAPD2	12p13.31	0.419524	6.61e-12	1.35e-10
SUCLG2P2	12q22	0.419496	6.63e-12	1.35e-10
EXOC4	7q33	0.419468	6.66e-12	1.35e-10
MAP2K4	17p12	0.419464	6.66e-12	1.35e-10
BORA	13q21.33	0.419393	6.72e-12	1.37e-10
ATXN3	14q32.12	0.419339	6.77e-12	1.37e-10
LINC00654	20p12.3	0.419338	6.77e-12	1.37e-10
HERPUD2	7p14.2	0.419261	6.83e-12	1.39e-10
DPH7	9q34.3	0.419222	6.87e-12	1.39e-10
RAVER1	19p13.2	0.41916	6.92e-12	1.4e-10
APPL2	12q23.3	0.419143	6.94e-12	1.4e-10
SPTBN1	2p16.2	0.419141	6.94e-12	1.4e-10
PPP1R21	2p16.3	0.419131	6.95e-12	1.41e-10
PCNX3	11q13.1	0.419038	7.03e-12	1.42e-10
FAM13B	5q31.2	0.418923	7.13e-12	1.44e-10
ERMAP	1p34.2	0.418874	7.18e-12	1.45e-10
TWNK	10q24.31	0.418823	7.22e-12	1.46e-10
ERC1	12p13.33	0.418806	7.24e-12	1.46e-10
ANO6	12q12	0.418766	7.27e-12	1.47e-10
FBXW8	12q24.22	0.4187	7.34e-12	1.48e-10
VPS16	20p13	0.418695	7.34e-12	1.48e-10
IFRD2	3p21.31	0.418672	7.36e-12	1.48e-10
PAGR1	16p11.2	0.418573	7.45e-12	1.5e-10
QSOX2	9q34.3	0.418565	7.46e-12	1.5e-10
CEP97	3q12.3	0.41852	7.5e-12	1.51e-10
VANGL1	1p13.1	0.418517	7.51e-12	1.51e-10
BBS2	16q13	0.418326	7.69e-12	1.54e-10
FUT10	8p12	0.418299	7.72e-12	1.55e-10
CDON	11q24.2	0.418251	7.76e-12	1.56e-10
TCP1	6q25.3	0.418098	7.91e-12	1.59e-10
DAD1	14q11.2	0.418079	7.93e-12	1.59e-10
LSM12	17q21.31	0.418043	7.97e-12	1.6e-10
MTA3	2p21	0.417971	8.04e-12	1.61e-10
MYO5B	18q21.1	0.417942	8.07e-12	1.61e-10
CDC5L	6p21.1	0.417923	8.09e-12	1.62e-10
ZFYVE21	14q32.33	0.417888	8.13e-12	1.62e-10
GSKIP	14q32.2	0.417821	8.19e-12	1.64e-10
C2ORF42	2p13.3	0.41781	8.21e-12	1.64e-10
DCHS1	11p15.4	0.417771	8.25e-12	1.65e-10
AGTPBP1	9q21.33	0.417719	8.3e-12	1.65e-10
PRPF40B	12q13.12	0.417689	8.33e-12	1.66e-10
PLEKHG3	14q23.3	0.417648	8.37e-12	1.67e-10
DUS3L	19p13.3	0.417621	8.4e-12	1.67e-10
GTF2B	1p22.2	0.417598	8.43e-12	1.68e-10
PCK2	14q11.2-q12	0.417551	8.48e-12	1.69e-10
HS6ST1P1	1p36.12	0.417534	8.5e-12	1.69e-10
CLBA1	14q32.33	0.417468	8.57e-12	1.7e-10
HSDL1	16q24.1	0.417455	8.58e-12	1.7e-10
MAGEE1	Xq13.3	0.417372	8.67e-12	1.72e-10
SMC1A	Xp11.22	0.417301	8.75e-12	1.74e-10
SESN2	1p35.3	0.417273	8.78e-12	1.74e-10
BCL2L11	2q13	0.417249	8.81e-12	1.74e-10
MYO18A	17q11.2	0.417135	8.93e-12	1.77e-10
EEF1A1P19	5p12	0.417133	8.93e-12	1.77e-10
E2F6	2p25.1	0.417081	8.99e-12	1.78e-10
YWHAZP4	6q22.33	0.417062	9.01e-12	1.78e-10
THAP11	16q22.1	0.417054	9.02e-12	1.78e-10
HCCS-DT	Xp22.2	0.417003	9.08e-12	1.79e-10
CDCA7	2q31.1	0.416925	9.17e-12	1.81e-10
CUL4A	13q34	0.416896	9.2e-12	1.82e-10
ATG2A	11q13.1	0.416894	9.21e-12	1.82e-10
HSPA9	5q31.2	0.41689	9.21e-12	1.82e-10
SMAP1	6q13	0.416877	9.23e-12	1.82e-10
INTS8	8q22.1	0.41684	9.27e-12	1.83e-10
SLC26A1	4p16.3	0.416786	9.33e-12	1.84e-10
ELL	19p13.11	0.416772	9.35e-12	1.84e-10
SNRK	3p22.1	0.416767	9.35e-12	1.84e-10
HK2P1	Xq21.1	0.416753	9.37e-12	1.84e-10
TMEM140	7q33	0.416727	9.4e-12	1.85e-10
TAB1	22q13.1	0.416726	9.4e-12	1.85e-10
ELF2	4q31.1	0.416662	9.48e-12	1.86e-10
SPEN	1p36.21-p36.13	0.416464	9.72e-12	1.91e-10
AHCYL2	7q32.1	0.416367	9.83e-12	1.93e-10
ARHGEF11	1q23.1	0.416354	9.85e-12	1.93e-10
THUMPD3	3p25.3	0.416294	9.93e-12	1.94e-10
NEMP1	12q13.3	0.416293	9.93e-12	1.94e-10
MIEF1	22q13.1	0.416293	9.93e-12	1.94e-10
SMG1P3	16p12.2	0.416269	9.96e-12	1.95e-10
BTF3L4P2	2q24.2	0.416263	9.96e-12	1.95e-10
TAF8	6p21.1	0.416262	9.97e-12	1.95e-10
GPN1	2p23.3	0.416178	1.01e-11	1.97e-10
COMMD2	3q25.1	0.416162	1.01e-11	1.97e-10
LINC00630	Xq22.1	0.416103	1.02e-11	1.98e-10
ZNF362	1p35.1	0.416091	1.02e-11	1.98e-10
RIOK3	18q11.2	0.41607	1.02e-11	1.99e-10
GBA2	9p13.3	0.41606	1.02e-11	1.99e-10
FAF1	1p32.3	0.415901	1.04e-11	2.03e-10
YWHAQP4	4q32.3	0.415855	1.05e-11	2.04e-10
RFT1	3p21.1	0.415854	1.05e-11	2.04e-10
CCDC121	2p23.3	0.415844	1.05e-11	2.04e-10
PEX2	8q21.13	0.415787	1.06e-11	2.05e-10
NCOA2	8q13.3	0.41574	1.06e-11	2.06e-10
MARVELD2	5q13.2	0.415726	1.07e-11	2.07e-10
PPM1D	17q23.3	0.415723	1.07e-11	2.07e-10
TAOK2	16p11.2	0.415679	1.07e-11	2.08e-10
KIDINS220	2p25.1	0.415651	1.08e-11	2.08e-10
DOT1L	19p13.3	0.415554	1.09e-11	2.11e-10
FOXJ2	12p13.31	0.415552	1.09e-11	2.11e-10
LZTFL1	3p21.31	0.415539	1.09e-11	2.11e-10
PTP4A1	6q12	0.415507	1.1e-11	2.12e-10
ALG1	16p13.3	0.415384	1.11e-11	2.15e-10
PREB	2p23.3	0.415352	1.12e-11	2.16e-10
RAPGEF1	9q34.13	0.415274	1.13e-11	2.18e-10
AMIGO1	1p13.3	0.415259	1.13e-11	2.18e-10
SETD5	3p25.3	0.415102	1.15e-11	2.22e-10
CCNA2	4q27	0.415092	1.15e-11	2.22e-10
FAM83D	20q11.23	0.415085	1.15e-11	2.22e-10
WAPL	10q23.2	0.415042	1.16e-11	2.23e-10
TRIP12	2q36.3	0.415005	1.17e-11	2.24e-10
AGL	1p21.2	0.414998	1.17e-11	2.24e-10
TRIM27	6p22.1	0.414931	1.18e-11	2.26e-10
ZNF658	9q21.11	0.414884	1.18e-11	2.27e-10
THOC1	18p11.32	0.414866	1.19e-11	2.28e-10
TRIM9	14q22.1	0.414852	1.19e-11	2.28e-10
ZNF708	19p12	0.414825	1.19e-11	2.29e-10
ZNF776	19q13.43	0.414823	1.19e-11	2.29e-10
CAT	11p13	0.414778	1.2e-11	2.3e-10
SPDL1	5q35.1	0.414558	1.23e-11	2.36e-10
RAI1	17p11.2	0.414549	1.23e-11	2.36e-10
ZNF18	17p12	0.414421	1.25e-11	2.4e-10
CASK	Xp11.4	0.414381	1.26e-11	2.41e-10
PAIP2B	2p13.3	0.414347	1.27e-11	2.42e-10
PRPF38A	1p32.3	0.414312	1.27e-11	2.43e-10
CRTC3	15q26.1	0.414302	1.27e-11	2.43e-10
PAXIP1-AS2	7q36.2	0.414248	1.28e-11	2.44e-10
LRBA	4q31.3	0.414239	1.28e-11	2.45e-10
ZNF263	16p13.3	0.414223	1.29e-11	2.45e-10
HTR7P1	12p13.1	0.414191	1.29e-11	2.46e-10
RMI1	9q21.32	0.414191	1.29e-11	2.46e-10
ZNF561	19p13.2	0.414169	1.29e-11	2.46e-10
GALNT4	12q21.33	0.414066	1.31e-11	2.49e-10
DGCR8	22q11.21	0.414042	1.31e-11	2.5e-10
CCDC47	17q23.3	0.413959	1.33e-11	2.52e-10
GOLGA1	9q33.3	0.413918	1.33e-11	2.54e-10
TRAPPC11	4q35.1	0.413793	1.36e-11	2.57e-10
ZNF222	19q13.31	0.413782	1.36e-11	2.58e-10
SPAST	2p22.3	0.413681	1.37e-11	2.61e-10
CDK17	12q23.1	0.413677	1.38e-11	2.61e-10
EIF2B3	1p34.1	0.413473	1.41e-11	2.67e-10
ADIPOR2	12p13.33	0.413397	1.42e-11	2.7e-10
MEGF9	9q33.2	0.413388	1.43e-11	2.7e-10
SLC19A2	1q24.2	0.413348	1.43e-11	2.71e-10
ZSCAN18	19q13.43	0.413334	1.43e-11	2.71e-10
RPAP2	1p22.1	0.413325	1.44e-11	2.72e-10
C17ORF75	17q11.2	0.413295	1.44e-11	2.72e-10
STIP1P3	Xq21.2	0.413224	1.45e-11	2.75e-10
[truncated: 35,725 more rows]

## Sheet: Fig. 1E
Term	Count	%	PValue	Genes	List Total	Pop Hits	Pop Total	Fold Enrichment	Bonferroni	Benjamini	FDR
DNA repair	29	5.52381	5.36e-11	ZBTB1, XPC, PRPF19, EXOSC10, KAT5, ALKBH1, HLTF, UBR5, ZNF668, POLG, WDHD1, SHPRH, RRM1, SUPT16H, PARP2, NONO, TOP3A, RECQL, REV1, SSRP1, MLH1, GTF2H3, MSH6, DDB1, ERCC4, TTC5, APEX1, TDP1, FAN1	470	267	19734	4.56041	1.07e-07	9.84e-08	9.78e-08
mRNA splicing, via spliceosome	25	4.7619	9.85e-11	SF3B2, DHX8, DDX23, CASC3, PRPF19, EFTUD2, U2AF2, TRA2B, DHX15, SF3A3, HSPA8, RBM14, NCBP1, METTL3, TFIP11, PRPF4, SNRNP40, HNRNPK, GEMIN5, BUD13, HNRNPC, SNRNP200, SRSF7, SRSF9, SF1	470	202	19734	5.19644	1.97e-07	9.84e-08	9.78e-08
mRNA processing	25	4.7619	3.68e-09	SF3B2, CHD8, ADAR, CASC3, HNRNPLL, PTBP1, PABPN1, U2AF2, DHX15, SF3A3, HSPA8, NONO, METTL3, HNRNPL, SFPQ, THRAP3, XRN2, ACIN1, CDK12, HNRNPC, RBM23, SNRNP200, SRSF7, TRMT61B, SRSF9	470	241	19734	4.35552	7.35e-06	2.45e-06	2.44e-06
RNA splicing	19	3.61905	1.6e-06	HSPA8, SF3B2, NCBP1, DHX8, NONO, DDX23, CASC3, PRPF4, PTBP1, SNRNP40, SFPQ, U2AF2, THRAP3, DHX15, ACIN1, CDK12, HNRNPC, RBM23, SRSF7	470	201	19734	3.96894	0.00318068	0.000796	0.000792
nucleotide-excision repair	9	1.71429	6.7e-06	DDB1, KAT5, ERCC4, ERCC2, XPC, ERCC5, GTF2H3, RAD23B, FAN1	470	43	19734	8.78803	0.0132818	0.00267416	0.00265943
proteasome-mediated ubiquitin-dependent protein catabolic process	20	3.80952	8.72e-06	KLHDC2, FEM1B, CSNK1A1, FBXW11, FAF2, UBR4, AMBRA1, TNFAIP1, RAD23B, DDB1, ITCH, HECTD1, PSMC6, PSMD7, NPLOC4, PSMB5, KAT5, UBR5, CTNNB1, DCAF11	470	249	19734	3.37247	0.0172648	0.00290259	0.0028866
protein ubiquitination	29	5.52381	1.04e-05	KLHL18, UBR4, TNFAIP1, DCAF5, DCAF1, HECTD1, CDC23, HLTF, ARIH2, TRIM25, DCAF11, DCAF12, SOCS4, KLHDC2, MED1, SHPRH, AREL1, FEM1B, FBXW11, RNF26, UBE2E1, MUL1, FBXO11, RNF40, DDB1, ITCH, RNF169, G2E3, RNF121	470	474	19734	2.56884	0.0205761	0.00297009	0.00295373
positive regulation of transcription by RNA polymerase III	6	1.14286	6.55e-05	RPTOR, ZNF143, ICE1, ICE2, CHD8, MTOR	470	19	19734	13.2591	0.12263	0.0163527	0.0162626
negative regulation of mRNA splicing, via spliceosome	6	1.14286	0.00014	PTBP1, HNRNPK, U2AF2, ACIN1, SRSF7, SRSF9	470	22	19734	11.4511	0.243724	0.0295976	0.0294345
cell division	23	4.38095	0.000148	KLHL18, BECN1, NEK9, DYNC1H1, CCNK, USP37, NEK4, IST1, DCTN1, CSNK1A1, RCC2, HAUS4, LIG3, ACTR8, HAUS2, STAG1, TUBA1B, CDC23, CDK4, ZNF207, PKN2, ANAPC1, PAFAH1B1	470	385	19734	2.50833	0.256211	0.0295976	0.0294345
protein transport	24	4.57143	0.000166	RAB2B, MCFD2, NBAS, NUP205, EXOC7, IST1, GOSR1, COG2, DNAJC14, PSEN1, RBSN, NUP160, NXF1, TTC8, MCM3AP, SCFD1, AP5M1, SLC7A6OS, RABEP1, AP1G1, VPS52, EXOC5, SNX6, VTI1B	470	415	19734	2.42818	0.282766	0.0302114	0.030045
double-strand break repair via homologous recombination	11	2.09524	0.000235	EXD2, SFPQ, ZFYVE26, RNF169, KAT5, ERCC4, TOP3A, RECQL, ERCC5, LIG3, FAN1	470	107	19734	4.31644	0.374094	0.0390417	0.0388266

## Sheet: Fig. 2B
Fig. 2B
score	type
12.9323	stroma
39.1394	stroma
19.1922	stroma
6.69334	stroma
7.14945	stroma
33.4216	stroma
59.9777	stroma
44.9689	stroma
46.1717	stroma
23.4254	stroma
38.875	stroma
17.8428	stroma
33.5319	stroma
38.5046	stroma
17.3702	stroma
0.0917011	stroma
6.63772	stroma
66.63	stroma
19.1292	stroma
0.726942	stroma
0.207254	stroma
3.9206	stroma
58.1909	stroma
24.8804	stroma
24.5207	stroma
34.5538	stroma
34.7718	stroma
9.4122	stroma
7.51812	stroma
8.19149	stroma
19.8716	stroma
13.6346	stroma
8.71846	stroma
33.4029	stroma
21.9446	stroma
31.2123	stroma
37.9888	stroma
54.1958	stroma
59.7998	stroma
69.0332	stroma
77.6962	stroma
62.9149	stroma
63.4921	stroma
41.7209	stroma
6.57336	stroma
0.238877	stroma
65.75	stroma
66.5275	stroma
61.8694	stroma
7.84133	stroma
30.5003	stroma
20.098	stroma
31.3024	stroma
16.5314	stroma
65.8273	stroma
61.3815	stroma
20.6676	stroma
20.1859	stroma
42.9911	stroma
10.7088	stroma
31.3747	stroma
38.8702	stroma
19.8787	stroma
36.6774	stroma
44.3108	stroma
35.0781	stroma
47.2165	stroma
43.4454	stroma
43.8475	stroma
40.718	stroma
33.0867	stroma
44.0222	stroma
39.5174	stroma
2.40113	stroma
0.022686	stroma
0.219446	stroma
39.8814	stroma
30.6052	stroma
6.55022	stroma
40.8658	stroma
52.4272	stroma
40.427	stroma
0.827729	stroma
0.0394244	stroma
2.31234	stroma
27.1017	stroma
18.8832	stroma
10.8491	stroma
31.5251	stroma
12.5318	stroma
22.7631	stroma
49.4885	stroma
40.9669	stroma
30.5085	stroma
38.2658	stroma
42.9514	stroma
13.321	stroma
12.596	stroma
0.432037	stroma
0.26869	stroma
10.6572	stroma
6.47648	stroma
3.25501	stroma
25.5039	stroma
10.1552	stroma
20.4462	stroma
44.0696	stroma
18.7994	stroma
31.6348	stroma
1.21951	stroma
3.46719	stroma
5.33442	stroma
141.592	epithelial
166.267	epithelial
128.348	epithelial
243.306	epithelial
224.454	epithelial
234.468	epithelial
267.689	epithelial
276.727	epithelial
278.359	epithelial
211.982	epithelial
176.792	epithelial
164.369	epithelial
210.762	epithelial
168.8	epithelial
180.47	epithelial
3.44828	epithelial
112.637	epithelial
184.788	epithelial
123.524	epithelial
0	epithelial
31.4286	epithelial
125.491	epithelial
199.691	epithelial
142.643	epithelial
158.008	epithelial
148.222	epithelial
196.277	epithelial
46.3267	epithelial
46.9512	epithelial
186.214	epithelial
180.283	epithelial
186.441	epithelial
169.225	epithelial
260.668	epithelial
226.697	epithelial
205.021	epithelial
214.551	epithelial
238.803	epithelial
203.938	epithelial
190.772	epithelial
198.913	epithelial
211.756	epithelial
241.352	epithelial
198.039	epithelial
53.787	epithelial
10.8108	epithelial
194.851	epithelial
183.895	epithelial
206.864	epithelial
253.969	epithelial
106.25	epithelial
76.0961	epithelial
253.258	epithelial
175.367	epithelial
155.582	epithelial
163.729	epithelial
186.959	epithelial
196.278	epithelial
215.975	epithelial
199.307	epithelial
177.555	epithelial
232.651	epithelial
126.99	epithelial
205.563	epithelial
228.162	epithelial
235.053	epithelial
235.771	epithelial
225.422	epithelial
194.777	epithelial
62.1438	epithelial
193.491	epithelial
178.652	epithelial
171.518	epithelial
47.1565	epithelial
0.208768	epithelial
5.44267	epithelial
191.136	epithelial
123.699	epithelial
133.736	epithelial
217.185	epithelial
211.536	epithelial
189.542	epithelial
4.53309	epithelial
0.967742	epithelial
8.82046	epithelial
265.53	epithelial
253.672	epithelial
242.878	epithelial
236.377	epithelial
235.167	epithelial
250.382	epithelial
240.983	epithelial
188.869	epithelial
186.283	epithelial
153.205	epithelial
149.044	epithelial
46.626	epithelial
89.6774	epithelial
2.21239	epithelial
5.76541	epithelial
121.808	epithelial
181.245	epithelial
119.398	epithelial
163.821	epithelial
149.98	epithelial
98.0469	epithelial
232.523	epithelial
212.14	epithelial
247.711	epithelial
8.95334	epithelial
89.7087	epithelial
25.2855	epithelial

## Sheet: Fig. 2D
Fig.2D
Density plot			Dot plot
Primary	Recurrent		Primary	Recurrent
0.614957	82.7065		52.3067	188.96
1.91911	104.993		46.639	84.5881
4.79608	25.316		32.2989	71.178
7.15832	112.899		62.1438	203.1
7.89862	40.6842		17.6027	117.629
10.2823	167.205		4.77376	130.132
15.7958	66.0919		95.1157	128.286
52.9771	152.208		3.9889	160.483
62.7978	73.7884		41.3159	149.745
63.0793	82.8207		100.073	274.258
64.2471	68.3031
65.1982	96.1595
70.4769	137.588
70.6766	15.4627
77.3407	82.3608
88.6246	123.82
91.8826	169.436
122.031	64.6486
128.269	42.0492
129.245	98.3424
133.969	173.613
138.397	114.646
138.771	62.9222
139.44	75.8839
139.796	71.9239
139.863	110.785
151.937	205.212
160.914	117.016
168.341	132.498
169.548	0.192802
171.759	145.731
173.508	80.2727
178.082	51.2579
188.654	100.22
197.448	7.62486
197.493	231.949
222.22	141.93
240.136	134.151

## Sheet: Fig. 2G
Fig. 2G
Time	DMSO			Dox (100 ng/ml)			Dox (500 ng/ml)
0	17496	15537.2	14700	10358.8	16730.8	15202.5	18786	15107.2	17186.7
4	19478.2	12807.2	13959.2	8093.37	17584.9	11902.7	18429.1	15424.3	15292.4
8	17887.4	14799.8	13316.7	8774.09	17527.4	14311.4	13994.1	18272	17910.4
12	17605.4	17471.1	13501.2	10934	19248.3	18703.1	14507.5	17071.8	20303
16	18662	16103.8	17485.5	18151.3	19416.8	18784.6	16011	18774.5	21216.1
20	21952.6	22697.8	17048.2	19389.5	20319.3	20314.9	16997.1	19839.4	19309.2
24	30232.7	29384.7	21377.9	19687.5	21908.9	23262.5	20711.5	20360.5	21864
28	34828.2	34368.5	28599.2	21273.6	22968.2	25068.5	20989.8	22130.5	19039.2
32	42673.2	44129	38088	25467.3	26195.2	31712.9	20940.4	24265.3	19893.8
36	54141.1	67307	50669.5	30279.8	34459.6	37590.7	18924.5	25641	26661.7
40	69317.5	89368.2	75477.4	39757.6	47201.6	42164.6	22437.3	28158.2	30356.3
44	95244.4	117061	92257.2	52999.1	58160.2	58183.6	34070	33002.3	39648.1
48	118469	153320	113796	69434.4	78015	75603.6	40604.1	40488.8	44761.9
52	129519	190786	137800	86357	97789.9	91509.7	53263.5	50546.6	57663.4
56	156432	220410	167512	110931	120628	113240	71974.1	59931	65362.1
60	180384	231597	191646	137268	150181	135500	91842.8	74224.3	79859
64	210203	247931	226165	160705	183910	154193	110995	94916	96673.9
Fig. 2G (inset)
Time	DMSO			Dox (100 ng/ml)			Dox (500 ng/ml)
0	27390.1	17477.2	15282.4	21327	13294	21081.8	14641.3	17605.4	16049.2
4	24951.7	12478.2	14223	16536.6	11715.7	17547.3	13356.7	14096.4	14416.3
8	22168.1	13899.5	14557.1	14402.9	12433.5	16422.3	13057.5	13721.7	11888.2
12	17319.7	13265.1	12734.4	14984.7	13559.2	19725	11906.5	13136.6	11967.9
16	17334.3	12524.2	11711.8	13452.5	14430.7	18476	17764.6	14053.1	13464.1
20	18061.9	12502.3	15647	14966.9	16245.8	20979.5	20390.5	12370.5	12794.7
24	17170.7	14439.1	15305.7	13832.4	16109.9	21859.7	16803.6	15669.8	16076.9
28	17677.1	16484.9	17631.5	12516.2	15574.2	23922.8	19152	17888.8	17665
32	18734	15319.1	15272.3	14863.4	15312.1	23222.7	21411.1	16605.5	18782
36	23859.3	14095.1	16591.4	13702.3	17764.9	23081.6	25229.1	17196.3	19447.4
40	22744.9	18651.5	18425.2	15499.4	16452	25549.5	23812.2	16794.9	18408.1
44	26564.4	20199.2	19994.6	15955.5	16674.1	27879.2	27212.5	17972.2	20199.4
48	29715.7	21741.4	25914.2	21360.6	17899.2	24212.9	29187.7	21277.1	23139.6
52	33758	23035.7	27656.9	24042.4	20088.3	25262	31400	24659.3	25412.7
56	42856.1	28516.3	31931.1	27553.4	23530.3	25307.8	35068.3	23330	22482.5
60	46121.3	30707.3	34388.1	28337.4	27933	28530.8	34538.4	24808.8	25654.3
64	51040.5	37120.6	38706.7	29584.2	31957.9	30469.8	37489	28557.6	29259.5

## Sheet: Fig. 2I
Fig. 2I
Time	sg-NT			sg1-PRMT5			sg2-PRMT5
0	22.4691	39.4303	36.1854	26.7391	27.4803	26.9073	28.5315	35.5365	29.2341
4	11.6316	20.2763	24.6092	13.9495	18.9454	32.0938	21.9425	29.3093	23.4723
8	12.6586	23.1283	19.92	12.7066	21.2095	25.2465	21.3356	37.5712	22.1399
12	11.6837	28.1921	22.0495	14.3424	20.867	22.4624	20.9599	28.1417	24.5513
16	11.8628	23.5198	21.9054	18.9823	23.3394	22.339	24.1226	25.7926	17.6671
20	15.6439	27.5616	17.3168	21.9192	25.5453	20.1937	24.3465	27.0487	15.3608
24	25.3784	28.8595	17.0694	26.8361	30.8894	23.1181	26.4702	28.1906	15.7496
28	27.0309	28.4047	18.9923	34.6135	37.2177	27.747	25.9058	32.2716	15.7641
32	30.1235	37.3092	20.4203	35.8161	45.404	25.5341	29.4767	45.1247	22.888
36	37.2719	39.7498	22.5121	47.657	47.2453	29.7018	28.3769	49.2227	30.7624
40	47.5981	45.9132	28.1414	56.0884	58.9083	39.907	40.3712	55.8621	37.6294
44	55.5155	51.5998	29.5899	56.2267	62.3167	46.6869	52.8595	59.5397	34.3176
48	63.8207	71.8555	37.6061	60.6572	71.3842	62.774	53.8915	71.438	40.6799
52	64.2869	66.9415	49.2665	72.9145	84.6293	68.1925	63.1497	62.5057	52.4238
56	71.8139	65.6208	71.1038	96.2299	101.322	114.133	74.3927	63.8274	66.2951
60	80.5271	71.0554	82.0133	123.476	117.773	120.516	90.2733	79.2573	89.6932
64	78.0662	81.0635	90.3648	140.13	139.871	134.387	116.543	94.8809	132.721
68	91.4402	98.8388	97.2221	175.524	166.143	164.144	142.98	127.731	156.489
72	114.469	107.437	104.134	194.528	174.446	179.028	169.121	144.429	165.847
Fig. 2I (inset)
Time	sg-NT			sg1-PRMT5			sg2-PRMT5
0	38.0393	32.362	29.1554	24.9036	27.3787	19.2368	31.3901	30.673	21.1579
4	19.8661	14.4499	18.4476	13.4803	17.5157	12.8251	17.5682	18.5117	10.6806
8	18.7925	20.5914	16.0605	12.0333	16.9061	11.9101	15.0579	22.0235	11.442
12	24.099	27.6116	12.6766	13.9233	13.2001	10.3685	16.1716	18.8652	11.7867
16	21.1405	22.7481	11.3573	15.275	13.6157	15.4642	14.7001	16.942	12.3233
20	17.6301	19.2086	8.72841	27.0335	19.6499	16.5162	15.5922	18.237	13.2706
24	14.8204	18.0156	8.05998	28.1192	17.5945	16.3424	16.8701	18.7955	14.4801
28	22.2947	19.2544	8.51521	22.3736	25.6195	22.6807	24.6531	17.8671	16.5687
32	20.4316	24.1461	9.45619	16.853	22.9681	26.566	27.1811	18.7518	15.33
36	25.5893	30.1893	11.0863	21.2364	36.803	32.1731	20.6467	18.2933	21.1162
40	30.2362	29.2754	13.3531	20.7493	35.441	30.7339	22.6441	20.1013	20.448
44	27.2718	27.4855	18.3651	22.1923	40.7504	29.4943	24.7443	25.1059	23.8381
48	30.6105	31.5823	24.4379	24.4006	42.3927	41.5489	30.64	28.7004	27.3861
52	25.7086	43.2923	21.142	29.5164	38.6003	37.878	25.0766	36.0832	28.7624
56	23.3983	48.3406	24.0668	38.453	40.1843	44.6516	30.4426	40.3921	31.2235
60	24.2776	42.6575	22.8847	45.0618	49.9738	51.6624	37.3616	41.7932	33.4076
64	25.2448	42.9399	25.7745	48.2779	48.4996	57.7908	42.5827	46.0101	39.3755
68	27.241	43.2327	31.2005	55.1426	56.4952	61.9378	47.0998	45.0612	42.915
72	32.1134	48.9062	35.2956	63.4114	62.1961	69.6199	50.9047	52.1261	51.4223

## Sheet: Fig. 3B
Fig. 3B
gene	p_pa
AAK1	0.849802
ABAT	0.689129
ABCA1	0.176414
ABCA4	0.701979
ABCB1	0.974049
ABCB11	0.127238
ABCB4	0.599458
ABCB5	0.657845
ABCB6	0.853795
ABCB7	0.157467
ABCB8	0.259418
ABCC1	0.231373
ABCC10	0.115194
ABCC11	0.863493
ABCC12	0.188431
ABCC2	0.9812
ABCC3	0.0960199
ABCC4	0.266441
ABCC5	0.129516
ABCC6	0.103079
ABCC8	0.938681
ABCC9	0.927005
ABCG1	0.420875
ABCG2	0.0588271
ABHD12	0.250239
ABHD16A	0.995857
ABL1	0.547918
ABL2	0.992639
ACE	0.883629
ACHE	0.891459
ACVR1	0.732423
ACVR1B	0.259226
ACVRL1	0.403895
ADA	0.137376
ADAM10	0.744071
ADAM12	0.427675
ADAM17	0.821841
ADAM9	0.526279
ADCY1	0.433503
ADCY5	0.411945
ADH1A	0.877967
ADH1B	0.870081
ADH1C	0.143786
ADH4	0.465243
ADH5	0.942604
ADH6	0.0376101
ADH7	0.799702
ADHFE1	0.0114472
ADORA1	0.902268
ADORA2A	0.981906
ADORA2B	0.0893641
ADORA3	0.268588
ADRA1A	0.00182743
ADRA1B	0.507238
ADRA1D	0.4394
ADRA2A	0.830422
ADRA2B	0.493392
ADRA2C	0.707335
ADRB1	0.862829
ADRB2	0.286411
ADRB3	0.367501
AFP	0.887122
AGTR1	0.994787
AGTR2	0.306095
AHR	0.000432554
AKR1A1	0.991115
AKR1B1	0.0811501
AKR1B10	0.184244
AKR1C1	0.412512
AKR1C3	0.00782301
AKT1	0.835281
AKT2	0.0675043
AKT3	0.591782
ALDH1A1	0.182304
ALDH1A2	0.295842
ALDH1A3	0.942639
ALDH1B1	0.983735
ALDH2	0.74809
ALDH3A1	0.0648435
ALDH3A2	0.628078
ALDH3B2	0.611897
ALDH4A1	0.171535
ALDH5A1	0.413618
ALDH6A1	0.492277
ALDH7A1	0.972208
ALDH8A1	0.8793
ALDH9A1	0.0141534
ALK	0.80902
ALOX15	0.779288
ALOX5	0.879703
ALOX5AP	0.0910634
AMD1	0.0931611
AMY2A	0.230814
ANGPT1	0.395657
ANGPT2	0.496849
ANKK1	0.796227
AOC3	0.676808
AOX1	0.78831
APEX1	0.421092
APH1A	0.872803
APH1B	0.458788
APOB	0.0532691
APP	0.154679
AR	0.435212
ARNT	0.485452
ARSA	0.30564
ATP1A1	0.584083
ATP1A2	0.250224
ATP1A3	0.265922
ATP1A4	0.315366
ATP4A	0.220528
ATP4B	0.383138
ATP7A	0.672206
ATP7B	0.508201
AURKA	0.747426
AURKAIP1	0.55235
AURKB	0.948772
AURKC	0.567798
AVPR1A	0.836663
AVPR1B	0.0716064
AVPR2	0.344609
AXL	0.814528
BACE1	0.214509
BCHE	0.470866
BCL2	0.446045
BCL2L1	0.218782
BCR	0.23719
BDKRB1	0.296377
BDKRB2	0.58961
BIRC2	0.649129
BIRC3	0.967764
BLK	0.126758
BLM	0.463543
BMP2K	0.141546
BMPR1B	0.312087
BMX	0.92123
BRAF	0.871954
BRSK1	0.501346
BRSK2	0.518535
BSG	0.849405
BTK	0.99679
C5	0.161986
CA1	0.47919
CA12	0.803032
CA13	0.0171033
CA14	0.663279
CA2	4.51234e-05
CA3	0.39607
CA4	0.877887
CA5A	0.863166
CA5B	0.46487
CA6	0.107362
CA7	0.929144
CA9	0.620488
CACNA1B	0.336206
CACNA1C	0.684277
CACNA1D	0.0573044
CACNA1F	0.233233
CACNA1G	0.280848
CACNA1H	0.811899
CACNA1I	0.869157
CACNA1S	0.0428912
CACNA2D1	0.795159
CACNA2D2	0.208511
CALCA	0.976706
CALCR	0.978118
CALCRL	0.365229
CAMK1D	0.0130997
CAMK2A	0.0162487
CAMK2B	0.00997761
CAMK2D	0.228278
CAMK2G	0.310655
CAMKK1	0.837337
CAMKK2	0.277068
CASP1	0.240259
CASP8	0.688828
CASR	0.891868
CAT	0.439933
CBR1	0.365711
CBR3	0.0392464
CCKAR	0.0355574
CCKBR	0.374848
CCL11	0.637113
CCL2	0.897992
CCNA1	0.134231
CCNA2	0.0413487
CCNB1	0.577229
CCNB2	0.565714
CCNB3	0.312537
CCND1	0.633502
CCND2	0.350958
CCND3	0.204699
CCNE1	0.16353
CCNE2	0.847073
CCNT1	0.946172
CCR1	0.835643
CCR2	0.887361
CCR4	0.0726257
CCR5	0.308895
CCR9	0.921126
CD14	0.946363
CD19	0.339057
CD2	0.639754
CD200	0.372453
CD22	0.01878
CD248	0.27758
CD274	0.00635085
CD276	0.639597
CD28	0.0475766
CD33	0.312176
CD37	0.0214085
CD38	0.487982
CD3E	0.682702
CD4	0.248327
CD40	0.0886546
CD40LG	0.0344719
CD44	0.195884
CD5	0.730008
CD52	0.682224
CD55	0.990505
CD6	0.856851
CD70	0.485561
CD74	0.33765
CD79B	0.665298
CD80	0.651501
CD86	0.297192
CDA	0.757698
CDH2	0.477935
CDH3	0.80663
CDK1	0.846942
CDK13	0.234871
CDK16	0.227448
CDK19	0.935325
CDK2	0.162841
CDK4	0.913317
CDK5	0.113184
CDK5R1	0.10865
CDK6	0.100835
CDK7	0.656733
CDK8	0.104375
CDK9	0.89216
CDKL2	0.61259
CDKL5	0.387414
CEACAM3	0.249419
CEACAM5	0.123584
CEACAM6	0.0185538
CELA1	0.778065
CES1	0.924005
CES2	0.0973483
CETP	0.0308818
CFD	0.748551
CFTR	0.688822
CHAT	0.8445
CHEK1	0.108489
CHEK2	0.105476
CHRM1	0.157235
CHRM2	0.0336539
CHRM3	0.282522
CHRM4	0.62856
CHRM5	0.831723
CHRNA1	0.251805
CHRNA2	0.235857
CHRNA3	0.795237
CHRNA4	0.0851775
CHRNA7	0.529627
CHRNB1	0.133238
CHRNB2	0.71475
CHRNB4	0.9387
CHRND	0.789144
CHRNE	0.495083
CHRNG	0.870985
CHST1	0.676701
CHST10	0.0293935
CHST11	0.228165
CHST12	0.00304289
CHST13	0.535149
CHST2	0.311713
CHST3	0.9644
CHST4	0.858629
CHST5	0.476748
CHST6	0.811304
CHST7	0.235981
CHST8	0.305581
CHST9	0.908029
CHUK	0.184324
CIT	0.082819
CLCA1	0.972042
CLCA2	0.410838
CLCA3P	0.592058
CLCA4	0.0196579
CLCN2	0.0278445
CLDN18	0.281979
CLK1	0.597316
CLK2	0.428095
CLK4	0.797164
CMA1	0.658999
CNR1	0.206821
CNR2	0.203019
COMT	0.785457
Control	0.428889
CPS1	0.0451215
CRHR1	0.929527
CRLF2	0.42647
CSF1	0.00226722
CSF1R	0.31056
CSF2	0.516539
CSF2RA	0.0403975
CSF3R	0.917255
CSK	0.0165568
CSNK1A1	0.449873
CSNK1D	0.780741
CSNK1E	0.639347
CSNK2A1	0.683036
CTGF	0.406724
CTLA4	0.0855273
CTSB	0.415448
CTSD	0.0315874
CTSE	0.898348
CTSK	0.00811616
CTSL	0.651337
CTSS	0.706204
CTSV	0.589794
CXCL10	0.543521
CXCL8	0.83185
CXCR1	0.718769
CXCR2	0.760683
CXCR4	0.101903
CXCR5	0.950376
CYB5R3	0.342846
CYP11A1	0.734423
CYP11B1	0.440579
CYP11B2	0.566223
CYP17A1	0.639454
CYP19A1	0.495929
CYP1A1	0.827641
CYP1A2	0.721207
CYP1B1	0.674656
CYP20A1	0.368187
CYP24A1	0.260025
CYP26A1	0.0343096
CYP26C1	0.537013
CYP27A1	0.535174
CYP27B1	0.998765
CYP2A13	0.433419
CYP2A6	0.966353
CYP2A7	0.419186
CYP2B6	0.00461074
CYP2C18	0.0598522
CYP2C19	0.801027
CYP2C8	0.295218
CYP2C9	0.905085
CYP2D6	0.483123
CYP2E1	0.26037
CYP2F1	0.868448
CYP2J2	0.833657
CYP2R1	0.400334
CYP2S1	0.915782
CYP39A1	0.521067
CYP3A4	0.711186
CYP3A43	0.228817
CYP3A5	0.377307
CYP3A7	0.616752
CYP46A1	0.849968
CYP4A11	0.405637
CYP4B1	0.168753
CYP4F11	0.933028
CYP4F12	0.894878
CYP4F2	0.607227
CYP4F3	0.976984
CYP4F8	0.411921
CYP4Z1	0.742434
CYP51A1	0.866416
CYP7A1	0.447916
CYP7B1	0.265139
CYP8B1	0.345888
CYSLTR1	0.228108
DAGLA	0.494276
DAGLB	0.608422
DAPK1	0.131474
DAPK2	0.777464
DAPK3	0.0277592
DCLK1	0.65854
DCLK3	0.953588
DCPS	0.329593
DDC	0.373908
DDO	0.862907
DDR1	0.212147
DDR2	0.360638
DHCR7	0.857603
DHFR	0.5337
DHODH	0.455182
DHRS1	0.147716
DHRS12	0.212121
DHRS13	0.73878
DHRS2	0.697081
DHRS3	0.748694
DHRS4	0.0451064
DHRS4L2	0.695536
DHRS7	0.0636768
DHRS7B	0.283343
DHRS7C	0.25847
DHRS9	0.258898
DHRSX	0.492191
DIO1	0.710802
DKK1	0.0820694
DLK1	0.412618
DLL4	0.57946
DMD	0.468041
DMPK	0.208468
DNMT1	0.650744
DNMT3A	0.716456
DPEP1	0.136549
DPP4	0.799232
DPP9	0.00402976
DPYD	0.0149313
DRD1	0.2548
DRD2	0.912014
DRD3	0.839144
DRD4	0.98689
DRD5	0.603035
DSTYK	0.0353666
DYRK1A	0.873573
DYRK1B	0.999238
DYRK2	0.315795
EBP	0.821774
EBPL	0.962384
EDNRA	0.641568
EDNRB	0.699063
EEF2	0.774714
EGFL7	0.252271
EGFR	0.815276
EGLN1	0.955339
EGLN2	0.349997
EGLN3	0.489866
EIF2AK4	0.157424
EIF4E	0.586794
ELANE	0.218359
ENG	0.268205
EPCAM	0.537695
EPHA1	0.0827513
EPHA10	0.626155
EPHA2	0.0638392
EPHA3	0.0524624
EPHA4	0.362827
EPHA5	0.10912
EPHA6	0.503307
EPHA7	0.24603
EPHA8	0.868832
EPHB1	0.482875
EPHB2	0.0212228
EPHB3	0.581634
EPHB4	0.159732
EPHB6	0.0658781
EPHX1	0.5234
EPHX2	0.037411
EPOR	0.632237
ERBB2	0.483095
ERBB3	0.321985
ERBB4	0.660138
EREG	0.566051
ERN1	0.616645
ESR1	0.194375
ESR2	0.0134555
ESRRA	0.997565
ESRRB	0.658284
F10	0.794962
F2	0.458646
F2R	0.828122
F3	0.846697
F5	0.683324
F7	0.376185
F8	0.927157
FAAH	0.992811
FABP1	0.0200471
FAP	0.278104
FASN	0.086119
FCER2	0.0338997
FCGR1A	0.407318
FCGR2B	0.181582
FDFT1	0.000722316
FDPS	0.125962
FER	0.996034
FFAR1	0.615908
FGA	0.45527
FGB	0.8366
FGF1	0.746096
FGF16	0.882309
FGF18	0.306988
FGF2	0.942409
FGF4	0.537619
FGFR1	0.657632
FGFR2	0.199787
FGFR3	0.166659
FGFR4	0.155928
FGG	0.420893
FGR	0.696214
FKBP1A	0.141951
FKBP1B	0.945051
FKBP4	0.0287647
FKBP5	0.939317
FLT1	0.337262
FLT3	0.104051
FLT4	0.263189
FMO1	0.0202867
FMO2	0.891068
FMO3	0.0613467
FMO4	0.574662
FMO5	0.85357
FMO6P	0.963149
FN1	0.12252
FNTA	0.0564085
FNTB	0.619086
FOLH1	0.244898
FOLR1	0.90485
FRK	0.420284
FSHR	0.191132
FYN	0.559607
GAA	0.520654
GABBR1	0.575781
GABBR2	0.00302137
GABRA1	0.459252
GABRA2	0.862305
GABRA3	0.576891
GABRA4	0.00157863
GABRA5	0.404526
GABRA6	0.0444263
GABRB1	0.0428166
GABRB2	0.92705
GABRB3	0.0340217
GABRG1	0.994964
GABRG2	0.582785
GABRG3	0.74594
GAK	0.687657
GANAB	0.151173
GART	0.193234
GBA	0.454442
GC	0.000287281
GCGR	0.943774
GFER	0.408697
GGCX	0.0668516
GHR	0.0292373
GHRHR	0.0246474
GHRL	0.214665
GHSR	0.525615
GIPR	0.9584
GLA	0.757981
GLP1R	0.240798
GLP2R	0.493058
GLRA1	0.966663
GLUL	0.2093
GMNN	0.335582
GNRHR	0.0628629
GPA33	0.0107899
GPBAR1	0.721951
GPC3	0.620606
GPD2	0.997057
GPER1	0.2084
GPNMB	0.00379772
GPR17	0.55463
GPR35	0.658757
GPX1	0.290555
GPX2	0.0245722
GPX3	0.408456
GPX4	0.358778
GPX6	0.72339
GPX7	0.451182
GRIA1	0.152455
GRIA2	0.647454
GRIA3	0.146755
GRIA4	0.518406
GRIK1	0.372833
GRIK2	0.885869
GRIK3	0.250958
GRIK4	0.467931
GRIK5	0.657025
GRIN1	0.946037
GRIN2A	0.236955
GRIN2B	0.521193
GRIN2C	0.656705
GRIN2D	0.761092
GRIN3A	0.210588
GRIN3B	0.130853
GRK1	0.233339
GRK2	0.961571
GRK4	0.354428
GRK7	0.569502
GRM1	0.701708
GRM2	0.903795
GRM3	0.828837
GRM5	0.292289
GRM8	0.361434
GSK3A	0.889187
GSK3B	0.600387
GSR	0.715916
GSS	0.0893504
GSTA1	0.74182
GSTA2	0.552677
GSTA3	0.78911
GSTA4	0.309071
GSTA5	0.433407
GSTCD	0.319398
GSTK1	0.554449
GSTM1	0.974629
GSTM2	0.083429
GSTM3	0.161021
GSTM4	0.232191
GSTM5	0.722762
GSTO1	0.125333
GSTO2	0.467635
GSTP1	0.154731
GSTT1	0.942141
GSTT2B	0.606595
GSTZ1	0.794724
GUCY1B2	0.105522
GUCY1B3	0.0229009
GUCY2C	0.611022
H1F0	0.551986
HAGH	0.133945
HAMP	0.249627
HBEGF	0.446087
HCAR2	0.118025
HCK	0.153753
HCRTR1	0.0368876
HCRTR2	0.285686
HDAC1	0.597604
HDAC10	0.0284498
HDAC11	0.939632
HDAC2	0.0268003
HDAC3	0.079294
HDAC4	0.992797
HDAC5	0.625386
HDAC6	0.0182607
HDAC7	0.314336
HDAC8	0.673147
HDAC9	0.0575558
HGF	0.58495
HIF1A	0.785647
HIPK1	0.388406
HIPK2	0.315783
HIPK3	0.0638511
HIPK4	0.330465
HIST1H1A	0.861522
HIST1H1B	0.679587
HIST1H1C	0.155243
HIST1H1E	0.258278
HLA-A	0.014175
HLA-DRA	0.527405
HLA-DRB1	0.941391
HLA-DRB5	0.42521
HMGCR	0.646701
HNF4A	0.890856
HNMT	0.301542
HPD	0.0862765
HRAS	0.996348
HRH1	0.106418
HRH2	0.979283
HRH3	0.316768
HRH4	0.423399
HSD11B1	0.855354
HSD11B2	0.784182
HSD17B1	0.643484
HSD17B10	0.245526
HSD17B11	0.734641
HSD17B14	0.185323
HSD3B2	0.97597
HSP90AA1	0.0572732
HSP90AB1	0.233768
HSPB1	0.692984
HTR1A	0.817731
HTR1B	0.216738
HTR1D	0.181121
HTR1E	0.0820521
HTR1F	0.000978906
HTR2A	0.0900628
HTR2B	0.170857
HTR2C	0.0272831
HTR3A	0.858464
HTR3B	0.53346
HTR3C	0.251908
HTR3D	0.129924
HTR3E	0.0262929
HTR4	0.113416
HTR5A	0.171167
HTR6	0.543606
HTR7	0.0609058
HTT	0.125954
IAPP	0.56379
IARS	0.456334
ICAM1	0.947046
ICAM3	0.982459
ICK	0.364073
ICOS	0.240341
ICOSLG	0.160991
IFNA1	0.833941
IFNA10	0.312726
IFNA2	0.4755
IFNA4	0.453212
IFNA5	0.789384
IFNA6	0.534936
IFNA7	0.986898
IFNA8	0.819638
IFNAR1	0.273689
IFNAR2	0.269661
IFNG	0.990339
IFNGR1	0.224127
IFNGR2	0.194334
IGF1	0.550927
IGF1R	0.28552
IGF2	0.174908
IKBKB	0.41066
IKBKE	0.90635
IL10	0.224774
IL11RA	0.699265
IL12B	0.949906
IL12RB1	0.38498
IL13	0.417604
IL15	0.14017
IL17A	0.549174
IL17F	0.232766
IL17RA	0.238401
IL18	0.777238
IL1A	0.67744
IL1B	0.000687957
IL1R1	0.77839
IL1R2	0.148221
IL2	0.678655
IL22	0.264402
IL23A	0.313286
IL2RA	0.763783
IL2RB	0.380935
IL3RA	0.934561
IL4	0.229818
IL4R	0.157294
IL5	0.84749
IL5RA	0.278118
IL6	0.628902
IL6R	0.151896
IL6ST	0.481174
IL9	0.638436
IMPA1	0.459589
IMPDH1	0.887367
IMPDH2	0.571567
INHBA	0.0249888
INSR	0.868615
IRAK1	0.789066
IRAK3	0.0122624
IRAK4	0.534753
ITGA2	0.14859
ITGA2B	0.643269
ITGA4	0.534744
ITGA5	0.723327
ITGAE	0.914204
ITGAL	0.635993
ITGAV	0.877133
ITGB1	0.91416
ITGB2	0.29404
ITGB3	0.993534
ITGB5	0.825476
ITGB6	0.488296
ITGB7	0.506884
ITK	0.563351
JAK1	0.92731
JAK2	0.215663
JAK3	0.386879
KCNH2	0.0753719
KCNJ11	0.620584
KCNJ8	0.910155
KCNK10	0.24702
KCNK18	0.415324
KCNK2	0.436242
KCNK3	0.746337
KCNK9	0.0321199
KCNN4	0.171639
KCNQ1	0.513839
KCNQ2	0.0872888
KCNQ3	0.940749
KCNQ4	0.701247
KCNQ5	0.318147
KDR	0.394994
KEAP1	7.92358e-06
KIF11	0.200193
KIR2DL1	0.691716
KIR2DL3	0.63861
KIR2DL4	0.307736
KIT	0.450468
KLKB1	0.992245
KMT2A	0.206028
KRT18	0.0131046
KRT19	0.42937
KRT8	0.0594394
L3MBTL1	0.434696
LACTB	0.621542
LAMA1	0.568293
LAMA2	0.521557
LAMA3	0.722655
LAMA4	0.804172
LAMA5	0.719931
LAMB1	0.487788
LAMB2	0.0131564
LAMB3	0.769128
LAMB4	0.836604
LAMC1	0.0713149
LAMC2	0.197567
LAMC3	0.517661
LAP3	0.154942
LATS1	0.211859
LATS2	0.0128881
LCK	0.487037
LHCGR	0.00570317
LIMK2	0.103509
LINGO1	0.705093
LIPF	0.470999
LMNA	0.0699936
LPAR1	0.76333
LPAR2	0.771129
LRRK2	0.941744
LTA	0.628752
LTA4H	0.650339
LTB	0.358881
LTB4R	0.60796
LTBR	0.464342
LTK	0.395412
LYN	0.705417
MADCAM1	0.400078
MAG	0.59609
MAGEA3	0.0774366
MAK	0.853402
MAN2B1	0.799503
MAOA	0.250426
MAOB	0.465962
MAP2K1	0.592484
MAP2K2	0.085356
MAP2K3	0.872929
MAP2K4	0.166567
MAP2K5	0.029215
MAP2K6	0.309625
MAP2K7	0.979492
MAP3K10	0.583884
MAP3K11	0.449379
MAP3K12	0.0599292
MAP3K13	0.832938
MAP3K15	0.470271
MAP3K19	0.59928
MAP3K2	0.79285
MAP3K20	0.243567
MAP3K3	0.0332361
MAP3K4	0.472199
MAP3K5	0.0214557
MAP3K7	0.896667
MAP3K9	0.241804
MAP4K1	0.830082
MAP4K2	0.619198
MAP4K3	0.356783
MAP4K4	0.318616
MAP4K5	0.112507
MAPK1	0.961721
MAPK10	0.951991
MAPK11	0.913865
MAPK12	0.180196
MAPK13	0.560991
MAPK14	0.255355
MAPK15	0.231125
MAPK3	0.782535
MAPK8	0.000672369
MAPK9	0.570311
MAPT	0.679309
MARK1	0.418422
MARK2	0.0172055
MARK3	0.214242
MARK4	0.384068
MAST1	0.0666838
MAT1A	0.479763
MATK	0.546296
MBNL1	0.0488331
MC1R	0.95386
MC2R	0.672479
MC3R	0.382857
MC4R	0.425906
MC5R	0.371135
MCAM	0.337963
MDM2	0.3252
MELK	0.478581
MERTK	0.0248634
MET	0.586627
METAP1	0.30286
METAP2	0.821521
MGAM	0.653615
MGMT	0.760911
MGST1	0.109267
MGST2	0.0408081
MGST3	0.000574773
MINK1	0.132911
MKNK1	0.827318
MKNK2	0.647132
MLNR	0.128987
MME	0.255742
MMP1	0.51283
MMP13	0.933381
MMP14	0.988666
MMP15	0.768533
MMP16	0.42375
MMP17	0.40772
MMP2	0.544943
MMP26	0.94885
MMP3	0.898849
MMP7	0.35409
MMP8	0.452752
MMP9	0.479302
MPL	0.253193
MPO	0.0867287
MS4A1	0.620294
MSLN	0.407218
MST1R	0.859877
MSTN	0.289709
MTNR1A	0.164094
MTNR1B	0.501402
MTOR	0.915929
MTTP	0.537847
MUC1	0.900146
MUC16	0.746559
MUC5AC	0.44695
MUSK	0.109789
MYH6	0.378136
MYH7	0.639696
MYLK	0.42845
MYLK2	0.0242054
MYLK3	0.465821
MYLK4	0.642015
MYT1	0.025874
NAT1	0.639176
NAT2	0.427092
NCAM1	0.390891
NCOR2	0.0870141
NCSTN	0.62371
NECTIN4	0.553654
NEK2	0.00099292
NFKB1	0.195749
NGF	0.447625
NGFR	0.038796
NISCH	0.00582454
NNMT	0.0157146
NOS1	0.48773
NOS2	0.966722
NOS3	0.564242
NOTCH1	0.78199
NPC1	0.730419
NPC1L1	0.709935
NPPA	0.593022
NPR1	0.764874
NPSR1	0.51137
NPY5R	0.576216
NQO1	0.333283
NQO2	0.415561
NR1H4	0.579139
NR1I2	0.900155
NR1I3	0.438407
NR3C1	0.657912
NR3C2	0.312947
NRP1	0.244518
NT5E	0.546527
NTRK1	0.608129
NTRK2	0.0027595
NTRK3	0.854631
NTSR1	0.00142529
NUAK1	0.269586
NUAK2	0.455634
ODC1	0.811298
OPRD1	0.377011
OPRK1	0.917979
OPRL1	0.50923
OPRM1	0.537863
OXTR	0.216315
P2RX1	0.931807
P2RY12	0.0466506
P2RY2	0.216305
P4HTM	0.612188
PAH	0.00496852
PAK1	0.671274
PAK2	0.0431569
PAK3	0.870145
PAK4	0.0589299
PAK5	0.869413
PAK6	0.450222
PARP1	0.836786
PARP2	0.882934
PCSK9	0.713649
PDCD1	0.000199944
PDCD1LG2	0.758176
PDCD4	0.468999
PDE10A	0.366591
PDE11A	0.84276
PDE3A	0.907961
PDE3B	0.804987
PDE4A	0.594478
PDE4B	0.909031
PDE4C	0.40095
PDE4D	0.706506
PDE5A	0.739732
PDE6C	0.991812
PDE7A	0.0109844
PDE7B	0.553378
PDE8A	0.62602
PDE8B	0.353453
PDF	0.659265
PDGFRA	0.368992
PDGFRB	0.059965
PDPK1	0.49409
PGA5	0.126971
PGF	0.344804
PGR	0.84632
PHKG1	0.618207
PHKG2	0.0187211
PIGF	0.665674
PIK3CA	0.712088
PIK3CB	0.705813
PIK3CD	0.989414
PIK3CG	0.679034
PIM1	0.253066
PIM2	0.775887
PIM3	0.762302
PIP4K2B	0.79089
PIP5K1A	0.392467
PKM	0.862402
PKN1	0.64316
PKN2	0.994274
PLA2G10	0.212334
PLA2G2A	0.14472
PLA2G2D	0.648035
PLA2G2E	0.891078
PLA2G4A	0.734545
PLA2G7	0.623026
PLAT	0.559086
PLD1	0.574756
PLG	0.00541126
PLGLB2	0.151842
PLK1	0.0793395
PLK4	0.704477
PMEL	0.550795
PMP22	0.234388
PNLIP	0.0995157
PNMT	0.553062
PNP	0.796771
POLA1	0.403011
POLD1	0.782832
POLE	0.547953
PON1	0.276968
PON2	0.190438
PON3	0.781272
POR	0.973982
PORCN	0.588136
PPARA	0.974612
PPARD	0.507737
PPARG	0.931897
PPAT	0.625908
PPIA	0.756831
PPIB	0.23862
PPID	0.717231
PPP3CA	0.08824
PRAME	0.286955
PRCP	0.911699
PRKAA1	0.0149637
PRKAA2	0.116204
PRKACA	0.248579
PRKCA	0.787835
PRKCB	0.118619
PRKCD	0.208908
PRKCE	0.940045
PRKCG	0.93864
PRKCH	0.522282
PRKCI	0.247808
PRKCQ	0.594197
PRKCZ	0.500159
PRKD1	0.88627
PRKD2	0.574187
PRKD3	0.933962
PRKG2	0.482132
PRKX	0.86907
PRLR	0.938088
PRPF4	0.56588
PRPF4B	0.0299652
PRSS1	0.909617
PSCA	0.133483
PSEN1	0.00698399
PSEN2	0.739163
PSENEN	0.91485
PSMB1	0.29611
PSMB2	0.405049
PSMB5	0.656506
PSMB8	0.921872
PTAFR	0.156941
PTGDR	0.307643
PTGDR2	0.372487
PTGER1	0.671032
PTGER2	0.300927
PTGER3	0.584912
PTGER4	0.537276
PTGES	0.583774
PTGFR	0.130063
PTGIR	0.125577
PTGS1	0.72684
PTGS2	0.154527
PTH1R	0.886279
PTHLH	0.41924
PTK2	0.227961
PTK2B	0.557445
PTK6	0.566104
PTPN7	0.144978
PTPRC	0.0716493
RAB9A	0.128571
RAF1	0.997054
RAMP1	0.538674
RARA	0.636335
RARB	0.151665
RARG	0.104694
RECQL	0.719889
REN	0.812295
RET	0.0538433
RHD	0.569932
RIOK1	0.152591
RIOK2	0.0463033
RIOK3	0.280134
RIPK1	0.607358
RIPK2	0.870957
RIPK4	0.420539
ROCK1	0.195761
ROCK2	0.0149262
RORC	0.655724
ROS1	0.990961
RPS6KA1	0.227706
RPS6KA2	0.890255
RPS6KA3	0.903521
RPS6KA4	0.598352
RPS6KA5	0.323236
RPS6KA6	0.87497
RPS6KB1	0.998304
RRM1	0.172086
RRM2	0.227153
RTN4	0.126802
RXRA	0.923034
RXRB	0.0727328
RXRG	0.182127
RYR1	0.913558
RYR3	0.528134
S1PR1	0.60941
S1PR2	0.490052
S1PR3	0.0956215
S1PR4	0.62562
S1PR5	0.118691
SCN10A	0.935644
SCN11A	0.0445985
SCN1A	0.271833
SCN2A	0.885353
SCN3A	0.440962
SCN4A	0.00680697
SCN5A	0.431699
SCN7A	0.485568
SCN8A	0.148226
SCN9A	0.95726
SCNN1A	0.286712
SCTR	0.797661
SDC1	0.0346103
SELE	0.256431
SELL	0.318935
SELP	0.463085
SERPINA7	0.455769
SERPINC1	0.315579
SF3B3	0.810267
SGK3	0.846861
SHBG	0.88657
SHH	0.112415
SI	0.217474
SIGMAR1	0.824975
SIK1	0.44665
SIK2	0.233817
SIK3	0.600049
SIRT1	0.2399
SLAMF7	0.219215
SLC10A1	0.707199
SLC10A2	0.195863
SLC12A1	0.142892
SLC12A3	0.317437
SLC13A1	0.280239
SLC13A2	0.342526
SLC13A3	0.435148
SLC15A1	0.183514
SLC15A2	0.679629
SLC16A1	0.393525
SLC18A2	0.498491
SLC19A1	0.232779
SLC1A1	0.252037
SLC22A1	0.510852
SLC22A10	0.338609
SLC22A11	0.803654
SLC22A12	0.938619
SLC22A13	0.895827
SLC22A14	0.124656
SLC22A15	0.475045
SLC22A16	0.928996
SLC22A17	0.0603618
SLC22A18	0.573086
SLC22A2	0.921189
SLC22A3	0.0326252
SLC22A4	0.490587
SLC22A5	0.502668
SLC22A6	0.651707
SLC22A7	0.187352
SLC22A8	0.709236
SLC22A9	0.444757
SLC27A1	0.174674
SLC28A1	0.259856
SLC28A2	0.0460936
SLC28A3	0.626864
SLC29A1	0.0379032
SLC29A2	0.879427
SLC2A4	0.0620568
SLC2A5	0.706989
SLC34A2	0.561458
SLC40A1	0.148763
SLC44A4	0.132389
SLC47A1	0.502281
SLC47A2	0.951873
SLC5A1	0.215069
SLC5A2	0.135806
SLC5A4	0.77746
SLC5A6	0.706271
SLC6A1	0.484683
SLC6A2	0.00650444
SLC6A3	0.320451
SLC6A4	0.290615
SLC6A6	0.00926989
SLC6A9	0.15102
SLC7A5	0.760047
SLC7A7	0.794015
SLC7A8	0.161187
SLC9A1	0.9718
SLC9A3	0.454091
SLCO1A2	0.271725
SLCO1B1	0.835913
SLCO1B3	0.0573195
SLCO1C1	0.639127
SLCO2A1	0.328644
SLCO2B1	0.120011
SLCO3A1	0.234121
SLCO4A1	0.576582
SLCO4C1	0.649929
SLCO5A1	0.722959
SLCO6A1	0.248913
SLK	0.466836
SMN1	0.306183
SMO	0.888788
SNAP25	0.927476
SOD1	0.881293
SOD2	0.396565
SOD3	0.652038
SOST	0.910037
SPP1	0.859476
SQLE	0.0139345
SRC	0.490231
SRD5A1	0.441126
SRD5A2	0.0334816
SRD5A3	0.8845
SRMS	0.689669
SRPK1	0.0497763
SRPK2	0.611542
SRPK3	0.771749
SST	0.124813
SSTR1	0.834576
SSTR2	0.146306
SSTR3	0.957782
SSTR4	0.962313
SSTR5	0.332442
STAT3	0.0306177
STEAP1	0.407774
STK10	0.047643
STK11	0.0876483
STK16	0.0962652
STK17A	0.884643
STK17B	0.763527
STK24	0.92724
STK25	0.135433
STK26	0.109508
STK3	0.719737
STK33	0.121325
STK35	0.112681
STK4	0.588983
STS	0.00507809
SULF1	0.838936
SULT1A1	0.998489
SULT1A2	0.0805616
SULT1A3	0.0212874
SULT1B1	0.690827
SULT1C2	0.228442
SULT1E1	0.38842
SULT2A1	0.674946
SULT2B1	0.828411
SULT4A1	0.776289
SV2A	0.430107
SYK	0.195502
TAAR1	0.84034
TACR1	0.0862998
TACR2	0.279509
TACR3	0.794417
TAF1A	0.686759
TAOK1	5.08405e-05
TAOK3	0.0381227
TBK1	0.384406
TBXA2R	0.157144
TBXAS1	0.769161
TDGF1	0.667651
TDP1	0.746387
TEC	0.382398
TEK	0.872105
TESK1	0.253346
TFRC	0.0334076
TGFA	0.581943
TGFB1	0.222101
TGFB2	0.451407
TGFB3	0.311074
TGFBR1	0.0192951
TGFBR2	0.185341
TH	0.450594
THPO	0.114325
THRA	0.414018
THRB	0.869851
TIE1	0.804746
TK1	0.698442
TLK2	0.476914
TLR7	0.0784621
TLR9	0.0719515
TNC	0.819682
TNF	0.0840984
TNFRSF10A	0.881361
TNFRSF10B	0.384135
TNFRSF12A	0.803606
TNFRSF13C	0.405362
TNFRSF18	0.0178727
TNFRSF1A	0.645438
TNFRSF4	0.35317
TNFRSF8	0.818536
TNFRSF9	0.0987155
TNFSF11	0.407557
TNFSF12	0.39126
TNFSF13B	0.00650172
TNFSF14	0.244691
TNFSF4	0.441659
TNIK	0.0942157
TNK1	0.440143
TNK2	0.890509
TNKS2	0.240576
TNNI3K	0.381889
TOP1	0.113884
TOP1MT	0.610836
TOP2A	0.774746
TOP2B	0.454969
TP53	0.505262
TPBG	0.384599
TPMT	0.859033
TPO	0.0456423
TRHR	0.965973
TRPA1	0.524309
TRPM8	0.783421
TRPV1	0.0627286
TRPV3	0.0735302
TSG101	0.0774136
TSHR	0.793053
TSLP	0.936945
TSSK1B	0.199907
TTK	0.989977
TTR	0.122049
TUBB	0.201201
TUBB1	0.130389
TUBB2A	0.350371
TUBB2B	0.00108357
TUBB3	0.653464
TUBB4A	0.234686
TUBB4B	0.285344
TUBB6	0.699712
TXK	0.923592
TXNRD1	0.270978
TYK2	0.316722
TYMS	0.836567
TYR	0.733032
TYRO3	0.602366
TYRP1	0.534785
UGCG	0.994467
UGT1A1	0.9954
UGT1A10	0.364069
UGT1A3	0.820721
UGT1A4	0.790911
UGT1A5	0.634854
UGT1A6	0.818814
UGT1A7	0.308246
UGT1A8	0.692274
UGT1A9	0.0548554
UGT2A1	0.356283
UGT2B10	0.655917
UGT2B11	0.8443
UGT2B15	0.0386182
UGT2B17	0.157188
UGT2B28	0.235639
UGT2B4	0.36243
UGT2B7	0.322749
UGT8	0.131363
ULK1	0.620216
ULK2	0.102877
ULK3	0.0523985
UTS2R	0.545503
VAMP2	0.00309562
VDR	0.193392
VEGFA	0.665632
VEGFB	0.0180359
VIM	0.963686
VKORC1	0.911103
VRK2	0.653322
VWF	0.892189
WEE2	0.300404
WT1	0.324899
XDH	0.461001
XIAP	0.507993
YES1	0.560253
ZAP70	0.126305

## Sheet: Fig. 3C
Fig. 3C
gene	n_sgrna	cpm_a	cpm_b	logFC	p_ts	p_pa	p_pb	fdr_ts	fdr_pa	fdr_pb
AAK1	7	77.8423	81.228	0.0709451	0.955345	0.849802	0.485863	0.987361	0.997387	0.992207
ABAT	7	108.856	109.608	0.00746577	0.958623	0.689129	0.706486	0.987361	0.971278	0.999999
ABCA1	7	139.078	126.834	-0.122106	0.403725	0.176414	0.782627	0.849463	0.766618	0.999999
ABCA4	7	52.1395	52.6909	0.0371991	0.828841	0.701979	0.550929	0.956312	0.973013	0.999999
ABCB1	7	96.2809	105.352	0.114834	0.237895	0.974049	0.0283827	0.74232	0.999238	0.503169
ABCB11	7	90.0478	80.4524	-0.18639	0.30321	0.127238	0.78681	0.803561	0.709081	0.999999
ABCB4	7	114.48	117.647	0.0030034	0.814789	0.599458	0.570147	0.954246	0.95887	0.999999
ABCB5	7	99.1489	99.9109	0.0107451	0.960373	0.657845	0.718053	0.987361	0.95887	0.999999
ABCB6	7	95.5663	101.372	0.119461	0.75661	0.853795	0.350472	0.948348	0.997387	0.958739
ABCB7	7	37.0941	29.9277	-0.241722	0.571601	0.157467	0.935402	0.902771	0.726497	0.999999
ABCB8	7	56.7896	51.1222	-0.176531	0.625207	0.259418	0.865429	0.916841	0.80783	0.999999
ABCC1	7	102.697	100.518	-0.0287041	0.443098	0.231373	0.738102	0.86128	0.807185	0.999999
ABCC10	7	90.7302	81.5123	-0.185287	0.269434	0.115194	0.836451	0.769976	0.699531	0.999999
ABCC11	7	81.6845	84.1284	0.104265	0.287077	0.863493	0.078638	0.789153	0.997387	0.68137
ABCC12	7	75.6574	72.1179	0.068096	0.229102	0.188431	0.590033	0.739902	0.789852	0.999999
ABCC2	7	112.159	124.404	0.132285	0.767472	0.9812	0.162146	0.953092	0.999238	0.780308
ABCC3	7	85.3571	84.0243	-0.200342	0.275025	0.0960199	0.821236	0.77696	0.667282	0.999999
ABCC4	7	107.803	102.355	-0.07155	0.602746	0.266441	0.827795	0.914894	0.817739	0.999999
ABCC5	7	71.6033	72.1646	-0.0387218	0.296037	0.129516	0.650922	0.79822	0.709081	0.999999
ABCC6	7	86.5138	80.9568	-0.0903869	0.0833986	0.103079	0.421956	0.565833	0.68783	0.992207
ABCC8	7	102.176	109.134	0.10199	0.365681	0.938681	0.0907933	0.828759	0.997387	0.719738
ABCC9	7	111.019	120.952	0.146703	0.760641	0.927005	0.215287	0.948904	0.997387	0.858278
ABCG1	7	123.884	123.241	-0.00134386	0.569919	0.420875	0.617168	0.902771	0.917749	0.999999
ABCG2	7	81.4582	69.943	-0.243177	0.496415	0.0588271	0.993164	0.878003	0.575665	0.999999
ABHD12	7	69.3959	69.6353	0.0253219	0.323646	0.250239	0.462718	0.811626	0.807185	0.992207
ABHD16A	7	117.829	136.77	0.21654	0.3239	0.995857	0.0296516	0.811626	0.999238	0.503169
ABL1	7	83.5672	85.8974	0.0111622	0.681453	0.547918	0.54714	0.932312	0.950699	0.999999
ABL2	7	119.125	130.83	0.154037	0.696657	0.992639	0.113215	0.936196	0.999238	0.768949
ACE	7	82.3888	89.4157	0.122448	0.659719	0.883629	0.211764	0.923674	0.997387	0.854877
ACHE	7	98.4878	107.326	0.112495	0.586026	0.891459	0.199931	0.909199	0.997387	0.832202
ACVR1	7	78.5637	83.1756	0.0562559	0.895861	0.732423	0.546051	0.970288	0.98298	0.999999
ACVR1B	7	77.1036	75.9575	-0.107276	0.4248	0.259226	0.724678	0.858702	0.80783	0.999999
ACVRL1	7	95.7593	105.368	0.0334684	0.0377116	0.403895	0.0717362	0.418657	0.917749	0.651781
ADA	7	64.7632	70.4382	0.201188	0.00121425	0.137376	0.00877088	0.113348	0.715059	0.315985
ADAM10	7	63.7375	67.4713	0.0737083	0.0204604	0.744071	0.0114624	0.330576	0.987831	0.319373
ADAM12	7	91.9499	91.5822	-0.0340451	0.476739	0.427675	0.534293	0.869651	0.920263	0.999999
ADAM17	7	92.2946	95.8438	0.0637664	0.714561	0.821841	0.348889	0.936385	0.997387	0.958739
ADAM9	7	91.6319	89.0496	-0.0365321	0.524256	0.526279	0.373374	0.892912	0.944245	0.973472
ADCY1	7	87.6901	86.7587	0.0100965	0.458715	0.433503	0.4994	0.863441	0.921094	0.993276
ADCY5	7	71.3058	70.6071	0.0438871	0.107889	0.411945	0.157653	0.624422	0.917749	0.779703
ADH1A	7	130.993	141.811	0.0854592	0.347579	0.877967	0.0867034	0.813334	0.997387	0.719738
ADH1B	7	142.441	149.746	0.157782	0.813125	0.870081	0.280984	0.954246	0.997387	0.91788
ADH1C	5	146.087	141.254	-0.0257408	0.212343	0.143786	0.564477	0.734159	0.726497	0.999999
ADH4	7	119.537	113.841	-0.0727458	0.994907	0.465243	0.93549	0.997012	0.923732	0.999999
ADH5	7	85.08	90.0052	0.121588	0.624687	0.942604	0.12834	0.916841	0.997387	0.774556
ADH6	7	114.898	105.354	-0.102029	0.156209	0.0376101	0.863847	0.680999	0.487869	0.999999
ADH7	7	88.2344	90.1146	0.0832258	0.652381	0.799702	0.298932	0.922782	0.997387	0.932837
ADHFE1	7	85.6897	74.8267	-0.251286	0.065204	0.0114472	0.931257	0.51475	0.396744	0.999999
ADORA1	7	57.8797	63.9064	0.288374	0.135949	0.902268	0.0315949	0.66287	0.997387	0.503169
ADORA2A	7	119.214	127.031	0.0976024	0.850305	0.981906	0.189364	0.961734	0.999238	0.812948
ADORA2B	7	84.1611	85.0668	0.0280985	0.249556	0.0893641	0.68309	0.754509	0.641345	0.999999
ADORA3	7	84.4364	85.3689	-0.0695945	0.434996	0.268588	0.669715	0.86128	0.820532	0.999999
ADRA1A	7	111.755	103.209	-0.0949983	0.0226772	0.00182743	0.937205	0.350265	0.162298	0.999999
ADRA1B	7	94.5639	99.6147	0.01914	0.404645	0.507238	0.388111	0.849463	0.933014	0.981328
ADRA1D	7	126.783	127.151	0.00491668	0.653285	0.4394	0.662202	0.922782	0.921094	0.999999
ADRA2A	7	115.747	120.166	0.0663215	0.789621	0.830422	0.38199	0.953092	0.997387	0.973472
ADRA2B	7	74.4183	75.8653	0.0334707	0.296625	0.493392	0.335444	0.79822	0.926604	0.948922
ADRA2C	7	130.089	130.081	0.00038155	0.9909	0.707335	0.723581	0.993697	0.973013	0.999999
ADRB1	7	93.6237	104.979	0.153967	0.394858	0.862829	0.134081	0.849463	0.997387	0.779703
ADRB2	7	54.1591	54.1004	0.0928281	0.0336796	0.286411	0.117042	0.398822	0.83387	0.768949
ADRB3	7	127.746	121.808	-0.0727294	0.465147	0.367501	0.598022	0.863441	0.900378	0.999999
AFP	7	89.6893	97.7276	0.122352	0.137093	0.887122	0.0328878	0.66287	0.997387	0.503169
AGTR1	7	133.362	147.122	0.171933	0.138922	0.994787	0.00978242	0.664672	0.999238	0.315985
AGTR2	7	124.914	122.031	-0.0468262	0.453137	0.306095	0.644141	0.86128	0.846763	0.999999
AHR	7	144.943	123.948	-0.240833	0.0110678	0.000432554	0.999227	0.262121	0.102443	0.999999
AKR1A1	7	55.8455	66.8137	0.210215	0.168017	0.991115	0.0135037	0.704286	0.999238	0.336644
AKR1B1	7	102.011	90.9877	-0.222766	0.416752	0.0811501	0.962475	0.85593	0.641345	0.999999
AKR1B10	7	107.295	95.7491	-0.0418374	0.444809	0.184244	0.833639	0.86128	0.781512	0.999999
AKR1C1	7	110.37	104.652	-0.0512886	0.785071	0.412512	0.74918	0.953092	0.917749	0.999999
AKR1C3	7	110.433	102.461	-0.0702379	0.00457434	0.00782301	0.436823	0.191053	0.317614	0.992207
AKT1	7	76.3511	83.5322	0.17966	0.378214	0.835281	0.161492	0.832103	0.997387	0.780308
AKT2	7	92.5815	88.176	-0.230631	0.00586159	0.0675043	0.105201	0.191053	0.592121	0.751212
AKT3	7	83.1058	86.5848	0.10407	0.350536	0.591782	0.275739	0.81524	0.95887	0.916411
ALDH1A1	7	73.925	66.0058	-0.196389	0.839943	0.182304	0.976295	0.960224	0.780283	0.999999
ALDH1A2	7	102.522	96.7497	-0.0624599	0.669517	0.295842	0.841523	0.923674	0.845687	0.999999
ALDH1A3	7	95.4365	104.99	0.0986694	0.870834	0.942639	0.279665	0.965511	0.997387	0.917793
ALDH1B1	7	75.0878	85.3578	0.235476	0.257557	0.983735	0.0354095	0.765527	0.999238	0.503169
ALDH2	7	62.6201	67.3181	0.0479314	0.253125	0.74809	0.116837	0.756926	0.987831	0.768949
ALDH3A1	7	106.603	103.626	-0.147659	0.210709	0.0648435	0.784713	0.73194	0.583181	0.999999
ALDH3A2	7	110.684	110.497	0.0647456	0.685816	0.628078	0.434244	0.93396	0.95887	0.992207
ALDH3B2	7	60.4057	59.6216	0.0276017	0.930916	0.611897	0.703956	0.985617	0.95887	0.999999
ALDH4A1	7	99.4279	94.7602	-0.0439147	0.22198	0.171535	0.626947	0.739902	0.754734	0.999999
ALDH5A1	7	92.26	93.8569	-0.010011	0.594903	0.413618	0.597361	0.912754	0.917749	0.999999
ALDH6A1	7	86.2299	85.3691	-0.00383468	0.72455	0.492277	0.601446	0.93932	0.926604	0.999999
ALDH7A1	7	100.818	109.202	0.0832415	0.0964738	0.972208	0.00919201	0.585236	0.999238	0.315985
ALDH8A1	7	126.895	138.751	0.143105	0.465258	0.8793	0.151026	0.863441	0.997387	0.779703
ALDH9A1	7	127.022	108.952	-0.230434	0.166815	0.0141534	0.989396	0.701823	0.401197	0.999999
ALK	7	117.714	125.519	0.0864531	0.591357	0.80902	0.244282	0.912397	0.997387	0.876718
ALOX15	7	99.869	109.805	0.0925731	0.0960206	0.779288	0.0346788	0.585236	0.997387	0.503169
ALOX5	7	109.828	116.205	0.0890336	0.929117	0.879703	0.457598	0.985077	0.997387	0.992207
ALOX5AP	7	127.929	118.135	-0.13676	0.50746	0.0910634	0.957939	0.889141	0.647005	0.999999
AMD1	7	66.5096	63.596	-0.12799	0.223373	0.0931611	0.761413	0.739902	0.658617	0.999999
AMY2A	7	95.1472	88.5573	-0.0179265	0.224058	0.230814	0.449647	0.739902	0.807185	0.992207
ANGPT1	7	93.8018	91.1354	-0.0681844	0.917688	0.395657	0.880758	0.980693	0.916291	0.999999
ANGPT2	7	135.421	130.962	-0.0575534	0.843761	0.496849	0.779922	0.961495	0.927755	0.999999
ANKK1	7	110.774	124.209	0.156235	0.0101341	0.796227	0.00355374	0.248285	0.997387	0.222001
AOC3	7	68.8671	67.5584	-0.00194773	0.97524	0.676808	0.730923	0.988568	0.967688	0.999999
AOX1	7	70.4384	77.4635	0.140204	0.000710253	0.78831	0.00012553	0.0838481	0.997387	0.0445945
APEX1	7	68.4622	67.1824	-0.0807635	0.734056	0.421092	0.714828	0.940572	0.917749	0.999999
APH1A	7	70.4054	78.1155	0.0854526	0.330584	0.872803	0.101176	0.813334	0.997387	0.747577
APH1B	7	100.576	100.03	-0.0232243	0.454581	0.458788	0.471336	0.86128	0.922424	0.992207
APOB	7	135.547	123.306	-0.166436	0.142393	0.0532691	0.839902	0.664883	0.560707	0.999999
APP	7	93.0151	87.3131	-0.0993922	0.776909	0.154679	0.957791	0.953092	0.726497	0.999999
AR	7	105.865	105.582	-0.102505	0.778108	0.435212	0.719457	0.953092	0.921094	0.999999
ARNT	7	116.939	116.927	0.050843	0.267441	0.485452	0.280395	0.769976	0.926604	0.91788
ARSA	7	88.5594	80.3853	-0.0968615	0.451668	0.30564	0.706319	0.86128	0.846763	0.999999
ATP1A1	7	35.8955	33.8388	-0.0232922	0.973403	0.584083	0.804543	0.988568	0.957619	0.999999
ATP1A2	7	94.7501	95.0275	0.0339286	0.00258321	0.250224	0.0124955	0.158923	0.807185	0.332739
ATP1A3	7	86.6895	86.1822	-0.0384958	0.0730936	0.265922	0.146656	0.540455	0.817739	0.779703
ATP1A4	7	53.1671	49.9868	-0.0320565	0.630072	0.315366	0.806633	0.917349	0.846763	0.999999
ATP4A	7	113.266	108.485	-0.0875566	0.342619	0.220528	0.713321	0.813334	0.807185	0.999999
ATP4B	7	83.1336	76.2582	-0.0515355	0.690638	0.383138	0.785046	0.935221	0.908732	0.999999
ATP7A	7	94.8554	96.6485	0.0103578	0.816355	0.672206	0.467368	0.954246	0.967688	0.992207
ATP7B	7	98.655	94.3537	-0.0591554	0.894012	0.508201	0.792708	0.96934	0.933014	0.999999
AURKA	7	45.9717	54.3974	0.065112	0.189997	0.747426	0.0901764	0.70839	0.987831	0.719738
AURKAIP1	7	38.7977	36.4043	-0.0664632	0.64305	0.55235	0.452286	0.921308	0.950699	0.992207
AURKB	7	50.8691	56.2886	0.140934	0.616334	0.948772	0.13568	0.915019	0.998014	0.779703
AURKC	7	115.494	124.401	0.0418173	0.0687729	0.567798	0.0639728	0.532754	0.955674	0.638362
AVPR1A	7	94.0986	97.4209	0.150111	0.154688	0.836663	0.0383823	0.679016	0.997387	0.515774
AVPR1B	7	113.278	100.358	-0.201148	0.263393	0.0716064	0.933378	0.767335	0.611558	0.999999
AVPR2	7	129.219	124.911	-0.0592664	0.561094	0.344609	0.734543	0.902771	0.878076	0.999999
AXL	7	104.119	111.614	0.140056	0.583931	0.814528	0.267304	0.909199	0.997387	0.902231
BACE1	7	114.138	107.22	-0.0517059	0.530343	0.214509	0.804857	0.892912	0.807185	0.999999
BCHE	7	100.37	103.808	0.0319442	0.0926223	0.470866	0.14375	0.585236	0.924432	0.779703
BCL2	7	116.201	115.573	0.0280871	0.243854	0.446045	0.321653	0.746803	0.921094	0.948922
BCL2L1	7	67.4074	66.2126	-0.0599777	0.48042	0.218782	0.795595	0.869651	0.807185	0.999999
BCR	7	88.5743	83.4724	-0.0495805	0.62658	0.23719	0.886369	0.917315	0.807185	0.999999
BDKRB1	7	105.417	102.405	-0.0360286	0.284006	0.296377	0.465491	0.789153	0.845687	0.992207
BDKRB2	7	68.5812	70.0282	0.166015	0.309754	0.58961	0.252741	0.803561	0.95887	0.886641
BIRC2	7	48.4031	48.8085	0.0514574	0.379258	0.649129	0.231851	0.832103	0.95887	0.863425
BIRC3	7	103.471	115.972	0.149902	0.16178	0.967764	0.0201174	0.696634	0.999238	0.422041
BLK	7	117.058	112.242	-0.0231287	0.22981	0.126758	0.629078	0.739902	0.709081	0.999999
BLM	7	64.5956	62.24	-0.0301941	0.808584	0.463543	0.774353	0.954246	0.923732	0.999999
BMP2K	7	87.4387	83.605	-0.088113	0.258905	0.141546	0.706748	0.765527	0.726497	0.999999
BMPR1B	7	86.2098	83.0227	-0.0638807	0.50691	0.312087	0.673361	0.889141	0.846763	0.999999
BMX	7	85.4738	93.326	0.206531	0.731368	0.92123	0.259056	0.940572	0.997387	0.889175
BRAF	7	68.5743	81.6135	0.265931	0.0282119	0.871954	0.00893584	0.377329	0.997387	0.315985
BRSK1	7	122.671	122.753	0.0274816	0.0293612	0.501346	0.0204932	0.377329	0.93125	0.422041
BRSK2	7	75.9684	77.5455	-0.0306265	0.420203	0.518535	0.399711	0.857216	0.941045	0.991254
BSG	7	77.0368	83.5219	0.106123	0.364485	0.849405	0.104657	0.828694	0.997387	0.751098
BTK	7	140.024	156.807	0.162122	0.0592977	0.99679	0.0053314	0.489895	0.999238	0.270569
C5	7	60.9779	58.663	-0.103729	0.133436	0.161986	0.480742	0.66287	0.735404	0.992207
CA1	7	78.6591	73.0194	0.0611238	0.613673	0.47919	0.526817	0.915019	0.926604	0.999999
CA12	7	86.33	88.2996	0.111058	0.754575	0.803032	0.365039	0.948056	0.997387	0.965961
CA13	7	89.9965	78.9327	-0.161754	0.0749258	0.0171033	0.901886	0.540455	0.416974	0.999999
CA14	7	78.5429	80.3759	0.0466582	0.762273	0.663279	0.496996	0.949334	0.962737	0.992207
CA2	7	111.627	91.2023	-0.287198	0.00127627	4.51234e-05	0.99301	0.113348	0.0240814	0.999999
CA3	7	88.7308	85.5384	-0.0446844	0.417984	0.39607	0.505899	0.857079	0.916291	0.997629
CA4	7	70.9211	74.7984	0.0800297	0.963573	0.877887	0.461203	0.987906	0.997387	0.992207
CA5A	7	73.6764	80.1595	0.133574	0.123623	0.863166	0.0334606	0.648074	0.997387	0.503169
CA5B	7	117.102	112.868	-0.0615681	0.959716	0.46487	0.883365	0.987361	0.923732	0.999999
CA6	7	71.1344	72.5705	-0.244471	0.0130706	0.107362	0.164956	0.281413	0.690312	0.782222
CA7	7	112.947	118.753	0.123623	0.789113	0.929144	0.21608	0.953092	0.997387	0.858278
CA9	7	102.646	102.709	-0.0484772	0.98366	0.620488	0.802791	0.991714	0.95887	0.999999
CACNA1B	7	97.6442	96.0885	-0.0654262	0.432	0.336206	0.643021	0.86128	0.869675	0.999999
CACNA1C	7	67.6241	67.4135	0.129476	0.722322	0.684277	0.453963	0.93932	0.969449	0.992207
CACNA1D	7	99.5089	88.5162	-0.184459	0.0617271	0.0573044	0.664167	0.498376	0.575665	0.999999
CACNA1F	7	123.695	123.133	-0.00573616	0.169313	0.233233	0.412889	0.705599	0.807185	0.992207
CACNA1G	7	102.913	107.922	-0.0543886	0.152967	0.280848	0.307764	0.677151	0.831428	0.932837
CACNA1H	7	81.0371	90.4763	0.144933	0.308711	0.811899	0.112568	0.803561	0.997387	0.768949
CACNA1I	7	67.4765	73.6539	0.157443	0.408438	0.869157	0.144217	0.849463	0.997387	0.779703
CACNA1S	7	127.863	115.013	-0.121182	0.0550307	0.0428912	0.709793	0.473931	0.51105	0.999999
CACNA2D1	7	129.62	135.649	0.0593144	0.373589	0.795159	0.173491	0.832085	0.997387	0.796069
CACNA2D2	7	78.6072	70.1537	-0.086567	0.71487	0.208511	0.924911	0.936385	0.807185	0.999999
CALCA	7	97.6823	105.744	0.0875205	0.398125	0.976706	0.0618501	0.849463	0.999238	0.632295
CALCR	7	81.806	87.2646	0.122394	0.568346	0.978118	0.0908897	0.902771	0.999238	0.719738
CALCRL	7	93.9559	91.9965	-0.146639	0.667829	0.365229	0.698549	0.923674	0.899093	0.999999
CAMK1D	7	102.551	93.5113	-0.0677445	0.0374886	0.0130997	0.825667	0.418657	0.401197	0.999999
CAMK2A	7	100.112	90.8815	-0.129	0.0746687	0.0162487	0.844776	0.540455	0.416974	0.999999
CAMK2B	7	81.9148	79.0791	-0.0889598	0.0365815	0.00997761	0.809186	0.418657	0.37311	0.999999
CAMK2D	7	137.933	128.671	-0.110844	0.662084	0.228278	0.899672	0.923674	0.807185	0.999999
CAMK2G	7	77.2447	71.6443	-0.00797724	0.44016	0.310655	0.631672	0.86128	0.846763	0.999999
CAMKK1	7	113.437	122.713	0.100767	0.536181	0.837337	0.233813	0.893124	0.997387	0.86749
CAMKK2	7	89.9239	88.1214	-0.0279557	0.122307	0.277068	0.343852	0.648074	0.830263	0.954324
CASP1	7	98.2939	90.7006	-0.135258	0.850995	0.240259	0.936226	0.961734	0.807185	0.999999
CASP8	7	65.788	66.482	0.0276865	0.909294	0.688828	0.605043	0.975722	0.971278	0.999999
CASR	7	123.198	127.378	0.114763	0.796217	0.891868	0.230579	0.953092	0.997387	0.863425
CAT	7	106.626	104.67	-0.00855385	0.705781	0.439933	0.61894	0.936385	0.921094	0.999999
CBR1	7	122.441	117.698	-0.0335493	0.531888	0.365711	0.638841	0.893124	0.899093	0.999999
CBR3	7	107.235	92.4826	-0.214378	0.379453	0.0392464	0.996687	0.832103	0.489203	0.999999
CCKAR	7	93.797	91.403	-0.00531667	0.117552	0.0355574	0.756057	0.648074	0.47667	0.999999
CCKBR	7	101.696	101.161	0.0291198	0.588357	0.374848	0.662101	0.910736	0.905882	0.999999
CCL11	7	92.2894	91.027	0.033325	0.886035	0.637113	0.666385	0.967292	0.95887	0.999999
CCL2	7	125.62	135.794	0.185356	0.00174642	0.897992	0.000305693	0.130614	0.997387	0.074011
CCNA1	7	74.8405	74.1873	-0.0315274	0.0455545	0.134231	0.301021	0.44927	0.709081	0.932837
CCNA2	7	56.7975	50.7534	-0.321926	0.220946	0.0413487	0.94914	0.739902	0.502193	0.999999
CCNB1	7	57.9941	57.3413	-0.0354338	0.865513	0.577229	0.682645	0.965509	0.955993	0.999999
CCNB2	7	149.02	154.423	0.103809	0.126249	0.565714	0.119476	0.650002	0.954451	0.768949
CCNB3	7	136.21	138.72	0.00824784	0.324095	0.312537	0.532522	0.811626	0.846763	0.999999
CCND1	7	45.274	45.6415	-0.0257374	0.69976	0.633502	0.522823	0.936385	0.95887	0.999999
CCND2	7	103.744	105.391	0.0822175	0.125431	0.350958	0.148325	0.650002	0.887387	0.779703
CCND3	7	96.6077	89.7342	-0.153639	0.598545	0.204699	0.842986	0.914894	0.807185	0.999999
CCNE1	7	58.8624	59.0086	0.0289653	0.0539279	0.16353	0.288732	0.470132	0.737702	0.927349
CCNE2	7	101.53	108.998	0.0461327	0.885472	0.847073	0.397961	0.967292	0.997387	0.990373
CCNT1	7	50.4211	59.6489	0.215468	0.181116	0.946172	0.0332011	0.70804	0.997593	0.503169
CCR1	7	72.4566	79.5953	0.125038	0.33888	0.835643	0.128371	0.813334	0.997387	0.774556
CCR2	7	107.734	108.342	0.140934	0.570014	0.887361	0.200291	0.902771	0.997387	0.832202
CCR4	7	75.3461	68.8025	-0.327725	0.22996	0.0726257	0.881313	0.739902	0.611558	0.999999
CCR5	7	110.063	107.3	-0.0996348	0.750582	0.308895	0.863893	0.945172	0.846763	0.999999
CCR9	7	91.9072	95.6991	0.057671	0.963479	0.921126	0.393449	0.987906	0.997387	0.986051
CD14	7	108.09	119.321	0.120887	0.188192	0.946363	0.0302341	0.70804	0.997593	0.503169
CD19	7	119.832	120.662	0.0254462	0.408599	0.339057	0.561121	0.849463	0.869675	0.999999
CD2	7	93.8999	92.422	0.0192682	0.330549	0.639754	0.228214	0.813334	0.95887	0.863425
CD200	7	125.489	127.948	0.03587	0.347949	0.372453	0.495367	0.813334	0.904088	0.992207
CD22	7	101.153	85.6492	-0.246743	0.236539	0.01878	0.996961	0.74232	0.416974	0.999999
CD248	7	60.9638	58.1661	-0.110989	0.586085	0.27758	0.767062	0.909199	0.830263	0.999999
CD274	7	107.063	95.1465	-0.202328	0.0408111	0.00635085	0.944597	0.436034	0.288838	0.999999
CD276	7	105.05	107.837	0.0139622	0.549129	0.639597	0.36106	0.898978	0.95887	0.960799
CD28	7	142.791	128.864	-0.185701	0.25183	0.0475766	0.952555	0.756926	0.520774	0.999999
CD33	7	98.7592	96.2474	0.128765	0.057619	0.312176	0.155759	0.483415	0.846763	0.779703
CD37	7	161.711	151.704	-0.0585994	0.205909	0.0214085	0.968505	0.720853	0.423452	0.999999
CD38	7	139.937	135.897	-0.05866	0.725808	0.487982	0.701656	0.93932	0.926604	0.999999
CD3E	7	97.4308	97.6781	0.0232059	0.928205	0.682702	0.668592	0.985048	0.969066	0.999999
CD4	7	90.0385	83.8003	-0.112572	0.76126	0.248327	0.932065	0.948904	0.807185	0.999999
CD40	7	82.6629	80.3177	-0.112122	0.0861726	0.0886546	0.544608	0.570724	0.641345	0.999999
CD40LG	7	138.932	127.578	-0.0867418	0.236421	0.0344719	0.921213	0.74232	0.472897	0.999999
CD44	7	69.6344	62.5232	-0.173861	0.797034	0.195884	0.964733	0.953092	0.79529	0.999999
CD5	7	79.7168	80.8724	0.0240818	0.504364	0.730008	0.258494	0.888106	0.981954	0.889175
CD52	7	137.314	144.75	0.0890986	0.714259	0.682224	0.464794	0.936385	0.969066	0.992207
CD55	7	93.6576	110.656	0.280653	0.0726691	0.990505	0.00788797	0.540455	0.999238	0.315985
CD6	7	104.507	110.17	0.0734074	0.916546	0.856851	0.43357	0.980693	0.997387	0.992207
CD70	7	124.18	133.128	0.0815967	0.0600965	0.485561	0.0818392	0.493625	0.926604	0.69624
CD74	7	86.7054	88.3764	0.090718	0.0194163	0.33765	0.0468839	0.328458	0.869675	0.557597
CD79B	7	118.988	123.341	0.00525084	0.535156	0.665298	0.310457	0.893124	0.963261	0.932837
CD80	7	86.3426	85.631	0.0153706	0.926845	0.651501	0.706512	0.985048	0.95887	0.999999
CD86	7	89.9133	86.3543	-0.0514473	0.547246	0.297192	0.733994	0.898667	0.846313	0.999999
CDA	7	148.102	150.166	0.0422909	0.198161	0.757698	0.0720124	0.71357	0.996636	0.651781
CDH2	7	113.489	113.876	0.0393896	0.602101	0.477935	0.567969	0.914894	0.926604	0.999999
CDH3	7	82.2492	93.4982	0.0947105	0.262964	0.80663	0.118741	0.767335	0.997387	0.768949
CDK1	7	66.0248	69.319	0.0157654	0.497178	0.846942	0.175194	0.878003	0.997387	0.796069
CDK13	7	104.42	96.6152	-0.157427	0.482684	0.234871	0.804873	0.871573	0.807185	0.999999
CDK16	7	88.937	88.0827	0.0549554	0.00225021	0.227448	0.0102125	0.152264	0.807185	0.315985
CDK19	7	107.223	117.857	0.132685	0.523079	0.935325	0.158885	0.892912	0.997387	0.779703
CDK2	7	29.4019	33.5233	-0.191329	0.0302602	0.162841	0.156207	0.377329	0.736935	0.779703
CDK4	7	62.6706	73.0741	0.261306	0.201523	0.913317	0.0566507	0.716004	0.997387	0.603793
CDK5	7	99.077	90.1089	-0.142636	0.335433	0.113184	0.88693	0.813334	0.697235	0.999999
CDK5R1	7	104.411	98.8234	-0.0515119	0.20671	0.10865	0.667125	0.721709	0.690312	0.999999
CDK6	7	100.569	99.0276	-0.0843819	0.213405	0.100835	0.679774	0.736039	0.68558	0.999999
CDK7	7	72.8996	74.1456	-0.0219598	0.987845	0.656733	0.777105	0.992124	0.95887	0.999999
CDK8	7	94.9415	91.7229	-0.0854108	0.0697723	0.104375	0.483255	0.53352	0.68783	0.992207
CDK9	7	49.0367	52.2428	0.0810782	0.91858	0.89216	0.387876	0.980693	0.997387	0.981328
CDKL2	7	71.502	74.4685	0.0447116	0.683733	0.61259	0.492016	0.933945	0.95887	0.992207
CDKL5	7	114.569	119.796	-0.00297093	0.0789457	0.387414	0.119406	0.55262	0.910801	0.768949
CEACAM3	7	105.741	110.042	0.0216063	0.144668	0.249419	0.303631	0.664883	0.807185	0.932837
CEACAM5	7	95.3152	87.2156	-0.118899	0.572361	0.123584	0.911636	0.902771	0.709081	0.999999
CEACAM6	7	93.1823	79.974	-0.173091	0.173512	0.0185538	0.970068	0.70804	0.416974	0.999999
CELA1	7	95.0678	103.995	0.0506634	0.122899	0.778065	0.054141	0.648074	0.997387	0.591803
CES1	7	102.636	110.315	0.116304	0.613891	0.924005	0.202327	0.915019	0.997387	0.838211
CES2	7	111.798	99.5163	-0.133854	0.226595	0.0973483	0.80182	0.739902	0.671514	0.999999
CETP	7	96.5678	93.4763	0.0753217	0.0292136	0.0308818	0.419559	0.377329	0.472897	0.992207
CFD	7	86.7821	93.9765	0.120134	0.0853465	0.748551	0.0417166	0.569377	0.987831	0.524596
CFTR	7	105.02	108.349	0.0285485	0.310916	0.688822	0.205551	0.803561	0.971278	0.844185
CHAT	7	99.1849	101.065	0.0599883	0.521355	0.8445	0.170941	0.892912	0.997387	0.796069
CHEK1	7	74.4726	67.5649	-0.160007	0.527759	0.108489	0.905239	0.892912	0.690312	0.999999
CHEK2	7	70.1261	67.856	-0.121725	0.271617	0.105476	0.771898	0.773311	0.68783	0.999999
CHRM1	7	82.1936	77.9412	-0.136179	0.472251	0.157235	0.840747	0.869651	0.726497	0.999999
CHRM2	7	103.934	97.0584	-0.0600514	0.0754178	0.0336539	0.796888	0.541256	0.472897	0.999999
CHRM3	7	127.624	133.418	0.0213531	0.00611872	0.282522	0.0209416	0.191053	0.832913	0.42223
CHRM4	7	106.602	105.249	-0.0268629	0.788936	0.62856	0.571393	0.953092	0.95887	0.999999
CHRM5	7	127.067	142.593	0.0627095	0.3101	0.831723	0.130745	0.803561	0.997387	0.774556
CHRNA1	7	72.3769	69.9793	-0.0729023	0.722262	0.251805	0.885589	0.93932	0.807185	0.999999
CHRNA2	7	85.0387	75.7795	-0.144712	0.543491	0.235857	0.849394	0.89754	0.807185	0.999999
CHRNA3	7	104.374	109.384	-0.0218016	0.36982	0.795237	0.140135	0.830169	0.997387	0.779703
CHRNA4	7	86.7406	79.7778	-0.114139	0.448006	0.0851775	0.945757	0.86128	0.641345	0.999999
CHRNA7	7	123.931	123.066	-0.0122719	0.354612	0.529627	0.325436	0.817284	0.944751	0.948922
CHRNB1	7	88.1421	79.0179	-0.147657	0.402004	0.133238	0.886337	0.849463	0.709081	0.999999
CHRNB2	7	67.5023	68.3351	0.052905	0.477274	0.71475	0.289103	0.869651	0.975272	0.927349
CHRNB4	7	95.2742	101.254	0.161393	0.387108	0.9387	0.0968048	0.842064	0.997387	0.735613
CHRND	7	89.7557	90.0249	0.00959426	0.996821	0.789144	0.684848	0.997972	0.997387	0.999999
CHRNE	7	67.4269	69.006	-0.0252853	0.644968	0.495083	0.574265	0.921308	0.926895	0.999999
CHRNG	7	94.0336	98.4697	0.028756	0.639284	0.870985	0.225105	0.92083	0.997387	0.862196
CHST1	7	67.0811	65.4044	0.015507	0.832155	0.676701	0.533275	0.956312	0.967688	0.999999
CHST10	7	83.7569	71.8779	-0.19793	0.108512	0.0293935	0.911839	0.624422	0.469306	0.999999
CHST11	7	86.3113	82.8202	-0.0942813	0.559066	0.228165	0.848696	0.902765	0.807185	0.999999
CHST12	7	127.88	120.076	-0.0238839	0.0156746	0.00304289	0.844599	0.295298	0.20947	0.999999
CHST13	7	83.5191	81.3131	-0.0341845	0.97995	0.535149	0.86599	0.990405	0.944751	0.999999
CHST2	7	67.5852	65.2332	-0.0285854	0.402927	0.311713	0.637999	0.849463	0.846763	0.999999
CHST3	7	68.2537	75.9139	0.205416	0.714045	0.9644	0.170035	0.936385	0.999238	0.796069
CHST4	7	117.74	126.958	0.0940486	0.436006	0.858629	0.146531	0.86128	0.997387	0.779703
CHST5	7	113.091	107.685	-0.0527601	0.718006	0.476748	0.687628	0.937357	0.926604	0.999999
CHST6	7	88.3029	90.4046	0.0296273	0.942442	0.811304	0.542728	0.987361	0.997387	0.999999
CHST7	7	102.231	96.4594	-0.122835	0.898779	0.235981	0.95679	0.971228	0.807185	0.999999
CHST8	7	83.451	80.9223	-0.122887	0.526178	0.305581	0.703457	0.892912	0.846763	0.999999
CHST9	7	86.9248	92.9417	0.156701	0.711858	0.908029	0.257371	0.936385	0.997387	0.889175
CHUK	7	82.1062	74.2234	-0.0435595	0.265	0.184324	0.679392	0.768244	0.781512	0.999999
CIT	7	53.3056	47.44	-0.212767	0.554598	0.082819	0.982555	0.901623	0.641345	0.999999
CLCA1	7	75.193	82.8394	0.13323	0.0940548	0.972042	0.0110884	0.585236	0.999238	0.315985
CLCA2	7	80.8607	84.576	0.0634243	0.54302	0.410838	0.503538	0.89754	0.917749	0.99531
CLCA3P	7	90.0748	91.4899	-0.0390343	0.85476	0.592058	0.604357	0.962902	0.95887	0.999999
CLCA4	7	90.5475	91.6496	-0.0599687	0.0199896	0.0196579	0.539841	0.330576	0.42324	0.999999
CLCN2	7	80.0295	67.8229	-0.226107	0.201549	0.0278445	0.989782	0.716004	0.469306	0.999999
CLDN18	7	100.267	92.8369	-0.0959408	0.812466	0.281979	0.873768	0.954246	0.832913	0.999999
CLK1	7	126.836	126.775	-0.0322082	0.512846	0.597316	0.40478	0.889141	0.95887	0.992207
CLK2	7	72.4495	71.7122	0.0823155	0.241868	0.428095	0.187532	0.74232	0.920263	0.809474
CLK4	7	84.8704	86.1983	0.0314692	0.90227	0.797164	0.460393	0.973995	0.997387	0.992207
CMA1	7	117.32	124.081	0.0404256	0.280016	0.658999	0.159994	0.784818	0.95887	0.779703
CNR1	7	141.927	135.842	-0.0598923	0.0656321	0.206821	0.245448	0.515267	0.807185	0.877141
CNR2	7	113.267	106.832	-0.156725	0.407225	0.203019	0.72771	0.849463	0.807185	0.999999
COMT	7	89.8875	97.135	0.130563	0.126058	0.785457	0.0697129	0.650002	0.997387	0.651781
Control	500	130.478	133.084	0.0193798	2.52619e-06	0.428889	3.4391e-05	0.00358971	0.920263	0.0241853
CPS1	7	141.739	128.429	-0.153134	0.268876	0.0451215	0.956477	0.769976	0.517078	0.999999
CRHR1	7	62.7407	70.5096	0.179927	0.337594	0.929527	0.0642405	0.813334	0.997387	0.638362
CRLF2	7	85.1126	82.002	-0.0298885	0.765963	0.42647	0.781746	0.952262	0.920263	0.999999
CSF1	7	91.1869	76.1654	-0.203743	0.0286974	0.00226722	0.984065	0.377329	0.189513	0.999999
CSF1R	7	88.2015	86.9342	-0.0652955	0.414488	0.31056	0.628338	0.85593	0.846763	0.999999
CSF2	7	66.1823	69.0484	0.152559	0.253311	0.516539	0.27602	0.756926	0.941029	0.916411
CSF2RA	7	107.272	94.6318	-0.122089	0.0367767	0.0403975	0.558296	0.418657	0.499173	0.999999
CSF3R	7	82.8513	85.8186	0.0200035	0.892546	0.917255	0.305375	0.968927	0.997387	0.932837
CSK	7	63.3155	48.7791	-0.344467	0.136583	0.0165568	0.993229	0.66287	0.416974	0.999999
CSNK1A1	7	69.465	73.8352	0.0539888	0.353755	0.449873	0.40956	0.817284	0.921094	0.992207
CSNK1D	7	91.3208	93.6221	0.0108821	0.667363	0.780741	0.372258	0.923674	0.997387	0.972386
CSNK1E	7	95.6598	95.6897	0.0247028	0.396949	0.639347	0.326474	0.849463	0.95887	0.948922
CSNK2A1	7	34.5458	37.3781	0.0332057	0.815212	0.683036	0.547716	0.954246	0.969066	0.999999
CTGF	7	146.302	145.045	0.0551046	0.302236	0.406724	0.412368	0.803561	0.917749	0.992207
CTLA4	7	115.256	107.303	-0.107584	0.407732	0.0855273	0.948594	0.849463	0.641345	0.999999
CTSB	7	125.177	124.199	-0.017437	0.0512523	0.415448	0.0775873	0.458047	0.917749	0.676711
CTSD	7	100.212	87.9105	-0.144286	0.178519	0.0315874	0.891734	0.70804	0.472897	0.999999
CTSE	7	89.6122	91.907	0.0581887	0.937436	0.898348	0.430573	0.986008	0.997387	0.992207
CTSK	7	74.9681	72.4817	0.0691486	0.000583482	0.00811616	0.138167	0.0838481	0.320363	0.779703
CTSL	7	107.832	107.801	0.0353788	0.487485	0.651337	0.278926	0.873565	0.95887	0.917486
CTSS	7	96.1997	97.1656	0.0342249	0.511308	0.706204	0.2407	0.889141	0.973013	0.874159
CTSV	7	116.282	114.759	0.0783053	0.346747	0.589794	0.272029	0.813334	0.95887	0.909538
CXCL10	7	87.0106	85.4294	-0.0455277	0.968456	0.543521	0.810818	0.988568	0.950699	0.999999
CXCL8	7	110.837	123.003	0.200098	0.10057	0.83185	0.0376163	0.59546	0.997387	0.515453
CXCR1	7	84.8205	94.8722	0.147914	0.0482385	0.718769	0.0330034	0.458047	0.975272	0.503169
CXCR2	7	81.203	85.9605	0.099498	0.341641	0.760683	0.176469	0.813334	0.996636	0.796069
CXCR4	7	116.727	113.021	-0.0305671	0.529306	0.101903	0.925924	0.892912	0.68783	0.999999
CXCR5	7	71.8543	78.62	0.213872	0.0284241	0.950376	0.00306072	0.377329	0.998141	0.222001
CYB5R3	7	90.0111	87.2234	-0.0660067	0.820037	0.342846	0.868309	0.955142	0.876231	0.999999
CYP11A1	7	63.2693	64.013	0.088385	0.0643315	0.734423	0.0258478	0.510699	0.98298	0.483286
CYP11B1	7	79.5369	78.5935	-0.00919877	0.776429	0.440579	0.729537	0.953092	0.921094	0.999999
CYP11B2	7	92.4764	94.6061	0.0179286	0.916515	0.566223	0.748658	0.980693	0.954451	0.999999
CYP17A1	7	83.9929	89.0274	0.159734	0.264058	0.639454	0.179445	0.767335	0.95887	0.797663
CYP19A1	7	106.193	100.988	0.0104786	0.58258	0.495929	0.516333	0.909199	0.927257	0.999999
CYP1A1	7	64.2965	67.4272	0.0284078	0.845025	0.827641	0.391199	0.961734	0.997387	0.985628
CYP1A2	7	68.7526	68.3067	0.0201604	0.984929	0.721207	0.716969	0.991909	0.975272	0.999999
CYP1B1	7	135.169	133.901	-0.0387875	0.868658	0.674656	0.561988	0.965511	0.967688	0.999999
CYP20A1	7	109.868	106.922	-0.0651574	0.56279	0.368187	0.684874	0.902771	0.900506	0.999999
CYP24A1	7	66.5362	63.3927	-0.124712	0.712711	0.260025	0.883743	0.936385	0.80783	0.999999
CYP26A1	7	108.44	97.6104	-0.178388	0.0624875	0.0343096	0.794848	0.498847	0.472897	0.999999
CYP26C1	7	74.3484	72.8498	-0.0336969	0.715633	0.537013	0.603632	0.936385	0.944751	0.999999
CYP27A1	7	92.5061	96.9556	0.056447	0.690048	0.535174	0.521713	0.935221	0.944751	0.999999
CYP27B1	7	45.2809	55.162	0.298051	0.330952	0.998765	0.0306299	0.813334	0.999238	0.503169
CYP2A13	7	94.0022	90.8283	-0.086751	0.880685	0.433419	0.812734	0.966947	0.921094	0.999999
CYP2A6	7	109.423	119.996	0.172676	0.537273	0.966353	0.102904	0.893124	0.999238	0.749879
CYP2A7	7	109.564	114.019	-0.0180046	0.0564375	0.419186	0.0921831	0.480226	0.917749	0.719738
CYP2B6	7	90.201	72.245	-0.253704	0.0814308	0.00461074	0.997761	0.560787	0.272994	0.999999
CYP2C18	7	100.577	91.5051	-0.222028	0.227331	0.0598522	0.892692	0.739902	0.575665	0.999999
CYP2C19	7	90.7484	94.5541	0.0692467	0.988859	0.801027	0.627818	0.992351	0.997387	0.999999
CYP2C8	7	85.9242	83.9608	-0.108115	0.453541	0.295218	0.682237	0.86128	0.845687	0.999999
CYP2C9	6	85.2907	102.806	0.247556	0.00448757	0.905085	0.00136176	0.191053	0.997387	0.148851
CYP2D6	7	73.3603	74.514	0.00245517	0.555516	0.483123	0.498838	0.901623	0.926604	0.993276
CYP2E1	7	96.1238	88.5767	-0.0175908	0.130396	0.26037	0.278924	0.657069	0.80783	0.917486
CYP2F1	7	93.5516	100.199	0.0786855	0.0526258	0.868448	0.0151692	0.46448	0.997387	0.355934
CYP2J2	7	72.6959	75.8167	0.0782413	0.9365	0.833657	0.497151	0.98576	0.997387	0.992207
CYP2R1	7	103.115	101.87	0.0500937	0.303411	0.400334	0.424127	0.803561	0.917749	0.992207
CYP2S1	7	92.6843	105.577	0.223685	0.00350753	0.915782	0.000827444	0.180144	0.997387	0.11758
CYP39A1	7	140.944	140.435	-0.00564977	0.815126	0.521067	0.707267	0.954246	0.941719	0.999999
CYP3A4	7	113.584	123.659	0.13075	0.00583305	0.711186	0.00309386	0.191053	0.974537	0.222001
CYP3A43	7	111.117	105.025	-0.120697	0.709666	0.228817	0.903601	0.936385	0.807185	0.999999
CYP3A5	7	93.015	93.0174	-0.0128486	0.652718	0.377307	0.685355	0.922782	0.907198	0.999999
CYP3A7	7	128.994	127.351	0.0237043	0.90303	0.616752	0.683938	0.973995	0.95887	0.999999
CYP46A1	7	90.2651	93.6205	0.173055	0.139998	0.849968	0.0377249	0.664883	0.997387	0.515453
CYP4A11	7	127.983	123.326	-0.0374395	0.841458	0.405637	0.830005	0.960659	0.917749	0.999999
CYP4B1	7	100.812	94.7841	-0.104092	0.421965	0.168753	0.740147	0.857216	0.751718	0.999999
CYP4F11	7	81.6115	95.2489	0.250754	0.021994	0.933028	0.00490368	0.343445	0.997387	0.268005
CYP4F12	7	82.6063	90.8751	0.124848	0.647153	0.894878	0.186062	0.921447	0.997387	0.809474
CYP4F2	7	70.9726	73.3335	0.0360746	0.568123	0.607227	0.447759	0.902771	0.95887	0.992207
CYP4F3	7	114.93	124.404	0.122591	0.778136	0.976984	0.162663	0.953092	0.999238	0.780308
CYP4F8	7	89.7315	90.5267	0.0229915	0.585621	0.411921	0.615483	0.909199	0.917749	0.999999
CYP4Z1	7	101.337	109.269	0.110907	0.23418	0.742434	0.138394	0.74232	0.987831	0.779703
CYP51A1	7	80.6865	85.4436	0.119805	0.668581	0.866416	0.23211	0.923674	0.997387	0.863425
CYP7A1	7	87.2201	88.0996	-0.0293634	0.788859	0.447916	0.714278	0.953092	0.921094	0.999999
CYP7B1	7	108.041	104.019	-0.0543816	0.616992	0.265139	0.83331	0.915019	0.817272	0.999999
CYP8B1	7	77.1246	75.3533	-0.116292	0.713043	0.345888	0.757928	0.936385	0.879261	0.999999
CYSLTR1	7	107.849	99.6046	-0.0155825	0.646285	0.228108	0.821414	0.921308	0.807185	0.999999
DAGLA	7	104.504	105.348	-0.0388393	0.811417	0.494276	0.721539	0.954246	0.926604	0.999999
DAGLB	7	99.3252	103.293	0.0152162	0.831295	0.608422	0.589255	0.956312	0.95887	0.999999
DAPK1	7	111.842	108.142	-0.0798624	0.388481	0.131474	0.835292	0.842064	0.709081	0.999999
DAPK2	7	90.238	93.0982	0.0878309	0.664699	0.777464	0.33653	0.923674	0.997387	0.948922
DAPK3	7	91.9216	88.239	-0.0748706	0.00802978	0.0277592	0.379781	0.219429	0.469306	0.973472
DCLK1	7	93.082	94.0915	-0.0171757	0.932209	0.65854	0.624133	0.985617	0.95887	0.999999
DCLK3	7	74.0556	83.8414	0.217767	0.540032	0.953588	0.119098	0.895283	0.998846	0.768949
DCPS	7	69.7446	67.1248	-0.198308	0.786174	0.329593	0.864012	0.953092	0.86094	0.999999
DDC	7	107.95	105.526	-0.0933011	0.347255	0.373908	0.475013	0.813334	0.905151	0.992207
DDO	7	70.2639	72.7922	0.088878	0.961275	0.862907	0.524023	0.987361	0.997387	0.999999
DDR1	7	119.974	117.363	-0.046123	0.44669	0.212147	0.784403	0.86128	0.807185	0.999999
DDR2	7	65.6576	65.1794	-0.0643464	0.451839	0.360638	0.601325	0.86128	0.897489	0.999999
DHCR7	7	106.734	119.961	0.0632694	0.53488	0.857603	0.159819	0.893124	0.997387	0.779703
DHFR	7	25.8584	24.9234	-0.117975	0.935962	0.5337	0.790079	0.98576	0.944751	0.999999
DHODH	7	35.7263	34.431	-0.0655632	0.831325	0.455182	0.798846	0.956312	0.921094	0.999999
DHRS1	7	87.6409	80.2063	-0.133045	0.550995	0.147716	0.94687	0.899803	0.726497	0.999999
DHRS12	7	112.68	110.994	0.0434447	0.279338	0.212121	0.577948	0.784818	0.807185	0.999999
DHRS13	7	98.938	98.8213	-0.0113541	0.737765	0.73878	0.439865	0.942774	0.987004	0.992207
DHRS2	7	103.331	105.869	0.0515791	0.667479	0.697081	0.415717	0.923674	0.973013	0.992207
DHRS3	7	96.8433	99.1936	0.0563699	0.815262	0.748694	0.494261	0.954246	0.987831	0.992207
DHRS4	6	114.615	106.864	-0.0721393	0.00560632	0.0451064	0.152207	0.191053	0.517078	0.779703
DHRS4L2	7	114.378	115.696	0.00305991	0.923849	0.695536	0.606124	0.983363	0.973013	0.999999
DHRS7	7	69.248	79.7518	0.126982	0.000595533	0.0636768	0.0239309	0.0838481	0.577913	0.465832
DHRS7B	7	94.9845	94.0562	-0.00436291	0.372145	0.283343	0.525111	0.830169	0.833603	0.999999
DHRS7C	7	73.3759	66.7329	-0.0687397	0.514668	0.25847	0.802285	0.889141	0.80783	0.999999
DHRS9	7	74.8243	86.4647	0.144301	0.00618468	0.258898	0.0389936	0.191053	0.80783	0.515774
DHRSX	7	52.7881	53.0239	-0.031503	0.224877	0.492191	0.21442	0.739902	0.926604	0.858278
DIO1	7	86.918	86.8376	-0.0126035	0.972904	0.710802	0.687939	0.988568	0.974537	0.999999
DKK1	7	105.361	100.464	-0.0957214	0.464314	0.0820694	0.962905	0.863441	0.641345	0.999999
DLK1	7	102.909	103.465	-0.0144128	0.746032	0.412618	0.72486	0.943159	0.917749	0.999999
DLL4	7	98.7715	103.473	0.0303503	0.560839	0.57946	0.444775	0.902771	0.957456	0.992207
DMD	7	96.8072	96.3171	-0.0631512	0.378949	0.468041	0.412174	0.832103	0.923732	0.992207
DMPK	7	98.3531	92.7851	-0.0674042	0.690994	0.208468	0.889956	0.935221	0.807185	0.999999
DNMT1	7	57.8628	60.5224	0.0663048	0.272784	0.650744	0.209667	0.773705	0.95887	0.853689
DNMT3A	7	93.8599	99.3302	0.0819015	0.200263	0.716456	0.124872	0.716004	0.975272	0.771491
DPEP1	7	111.894	102.719	-0.106789	0.537383	0.136549	0.894899	0.893124	0.713368	0.999999
DPP4	7	137.27	141.403	0.116318	0.738543	0.799232	0.375673	0.942919	0.997387	0.973472
DPP9	7	171.251	157.94	-0.110893	0.0563183	0.00402976	0.976368	0.480226	0.248969	0.999999
DPYD	7	128.961	108.325	-0.210503	0.123368	0.0149313	0.98124	0.648074	0.401197	0.999999
DRD1	7	82.5135	90.7672	0.0844014	0.0157935	0.2548	0.066527	0.295298	0.80783	0.648432
DRD2	7	106.075	115.487	0.137426	0.496591	0.912014	0.119744	0.878003	0.997387	0.768949
DRD3	7	75.3771	79.1256	0.0817836	0.70057	0.839144	0.30729	0.936385	0.997387	0.932837
DRD4	7	121.477	132.013	0.140115	0.259126	0.98689	0.0324027	0.765527	0.999238	0.503169
DRD5	7	116.711	116.513	0.0487568	0.152276	0.603035	0.101742	0.676202	0.95887	0.747577
DSTYK	7	77.6741	70.6466	-0.241631	0.18739	0.0353666	0.953355	0.70804	0.47667	0.999999
DYRK1A	7	100.072	106.979	0.103827	0.557208	0.873573	0.153083	0.90226	0.997387	0.779703
DYRK1B	7	46.195	60.5856	0.53686	0.287735	0.999238	0.0248778	0.789153	0.999238	0.477722
DYRK2	7	59.1	54.964	-0.112994	0.6071	0.315795	0.778841	0.915019	0.846763	0.999999
EBP	7	104.45	107.734	0.101299	0.0742168	0.821774	0.0304499	0.540455	0.997387	0.503169
EBPL	7	115.739	131.19	0.16746	0.644564	0.962384	0.1367	0.921308	0.999238	0.779703
EDNRA	7	98.7429	97.3601	-0.0442731	0.855245	0.641568	0.568591	0.962902	0.95887	0.999999
EDNRB	7	162.151	166.492	0.032993	0.760754	0.699063	0.479179	0.948904	0.973013	0.992207
EEF2	7	41.5393	44.6457	0.0899275	0.558118	0.774714	0.253046	0.90226	0.997387	0.886641
EGFL7	7	85.0852	78.3054	0.0125989	0.241388	0.252271	0.528782	0.74232	0.807185	0.999999
EGFR	7	137.042	141.31	0.140456	0.0938344	0.815276	0.0399953	0.585236	0.997387	0.518904
EGLN1	7	49.8197	58.2989	0.192587	0.569029	0.955339	0.117942	0.902771	0.999238	0.768949
EGLN2	7	115.665	113.334	-0.0502556	0.0890684	0.349997	0.177226	0.583254	0.887387	0.796638
EGLN3	7	95.1906	98.3008	-0.0351687	0.0136137	0.489866	0.0111025	0.284487	0.926604	0.315985
EIF2AK4	7	81.9454	77.4128	-0.163028	0.44727	0.157424	0.866112	0.86128	0.726497	0.999999
EIF4E	7	52.4026	50.3352	0.0376815	0.876591	0.586794	0.710103	0.966358	0.95843	0.999999
ELANE	7	106.96	97.853	-0.0986144	0.796274	0.218359	0.957481	0.953092	0.807185	0.999999
ENG	7	90.9821	87.3189	-0.0819532	0.614671	0.268205	0.772797	0.915019	0.820532	0.999999
EPCAM	7	98.906	102.158	0.0642576	0.225238	0.537695	0.215132	0.739902	0.944751	0.858278
EPHA1	7	74.3933	71.9888	-0.182127	0.141284	0.0827513	0.683288	0.664883	0.641345	0.999999
EPHA10	7	67.0191	70.1127	0.0114785	0.383532	0.626155	0.265973	0.837172	0.95887	0.902024
EPHA2	7	124.421	107.657	-0.19463	0.520068	0.0638392	0.994859	0.892532	0.577913	0.999999
EPHA3	7	87.7733	79.6237	-0.0839119	0.1848	0.0524624	0.864957	0.70804	0.556336	0.999999
EPHA4	7	110.187	109.106	0.0125031	0.205958	0.362827	0.309698	0.720853	0.898174	0.932837
EPHA5	7	84.1028	80.5927	-0.0628475	0.0147877	0.10912	0.154767	0.287854	0.690312	0.779703
EPHA6	7	89.3325	86.8906	-0.0336751	0.922224	0.503307	0.804418	0.983106	0.93125	0.999999
EPHA7	7	118.337	114.038	-0.0612023	0.460854	0.24603	0.721192	0.863441	0.807185	0.999999
EPHA8	7	103.218	111.427	0.0968319	0.263924	0.868832	0.0958593	0.767335	0.997387	0.732345
EPHB1	7	102.545	103.166	0.00486613	0.524206	0.482875	0.503424	0.892912	0.926604	0.99531
EPHB2	7	88.5917	84.5047	-0.0237151	0.0271237	0.0212228	0.652796	0.377329	0.423452	0.999999
EPHB3	7	60.337	59.5204	-0.0266083	0.693682	0.581634	0.553568	0.935221	0.957619	0.999999
EPHB4	7	98.6773	93.388	-0.140404	0.484405	0.159732	0.851084	0.871573	0.734124	0.999999
EPHB6	7	73.3899	64.8288	-0.170228	0.529307	0.0658781	0.990246	0.892912	0.588759	0.999999
EPHX1	7	86.102	89.6326	0.0364052	0.547674	0.5234	0.54216	0.898667	0.942651	0.999999
EPHX2	7	107.899	104.387	-0.140205	0.0301424	0.037411	0.57238	0.377329	0.487869	0.999999
EPOR	7	77.2445	76.2325	0.00491455	0.949374	0.632237	0.734392	0.987361	0.95887	0.999999
ERBB2	7	96.2107	92.683	-0.0315591	0.618032	0.483095	0.598576	0.915019	0.926604	0.999999
ERBB3	7	67.3694	66.9796	-0.00987447	0.147206	0.321985	0.341227	0.668308	0.850447	0.954292
ERBB4	7	89.4436	92.2052	0.0374017	0.724756	0.660138	0.471762	0.93932	0.959158	0.992207
EREG	7	97.601	97.6576	-0.0445265	0.792892	0.566051	0.647166	0.953092	0.954451	0.999999
ERN1	7	84.8781	88.0347	0.0502317	0.768875	0.616645	0.562118	0.953092	0.95887	0.999999
ESR1	7	113.642	108.269	-0.118848	0.447909	0.194375	0.730011	0.86128	0.79529	0.999999
ESR2	7	109.077	98.4842	-0.139938	0.152045	0.0134555	0.974928	0.676202	0.401197	0.999999
ESRRA	7	72.6924	84.508	0.252977	0.544083	0.997565	0.0692391	0.89754	0.999238	0.651781
ESRRB	7	95.7157	96.713	-0.0637017	0.091002	0.658284	0.0470554	0.585236	0.95887	0.557597
F10	7	78.0232	81.3385	0.00912078	0.736838	0.794962	0.35983	0.942774	0.997387	0.960169
F2	7	89.7323	90.1868	-0.00302459	0.86426	0.458646	0.705834	0.965509	0.922424	0.999999
F2R	7	94.0479	101.122	0.0647087	0.786813	0.828122	0.364583	0.953092	0.997387	0.965961
F3	7	88.7064	93.6971	0.0905779	0.819593	0.846697	0.315975	0.955142	0.997387	0.939332
F5	7	117.938	119.238	-0.000694905	0.687199	0.683324	0.43209	0.93446	0.969066	0.992207
F7	7	120.835	120.164	-0.0492498	0.433823	0.376185	0.591272	0.86128	0.907198	0.999999
F8	7	102.649	114.026	0.118474	0.737632	0.927157	0.22245	0.942774	0.997387	0.862135
FAAH	7	63.4855	71.8323	0.205934	0.71484	0.992811	0.119961	0.936385	0.999238	0.768949
FABP1	7	135.004	121.007	-0.159628	0.166781	0.0200471	0.99062	0.701823	0.423452	0.999999
FAP	7	112.619	101.659	-0.19877	0.929619	0.278104	0.969395	0.985077	0.830263	0.999999
FASN	7	78.0561	66.2181	-0.200029	0.477826	0.086119	0.972358	0.869651	0.641345	0.999999
FCER2	7	98.1441	91.4871	-0.0982952	0.106541	0.0338997	0.817209	0.620468	0.472897	0.999999
FCGR1A	7	71.4017	62.9447	-0.10822	0.920152	0.407318	0.87622	0.981634	0.917749	0.999999
FCGR2B	7	53.0381	49.3375	-0.10381	0.309647	0.181582	0.75331	0.803561	0.780283	0.999999
FDFT1	7	137.255	111.347	-0.292571	0.00786495	0.000722316	0.99522	0.219429	0.102641	0.999999
FDPS	7	56.6055	55.3426	-0.0830597	0.190433	0.125962	0.568751	0.70839	0.709081	0.999999
FER	7	104.353	125.796	0.345923	0.12269	0.996034	0.00818416	0.648074	0.999238	0.315985
FFAR1	7	72.2984	75.1177	0.0374104	0.540572	0.615908	0.42394	0.895283	0.95887	0.992207
FGA	7	84.9065	85.8972	-0.0433046	0.376008	0.45527	0.449279	0.832103	0.921094	0.992207
FGB	7	113.744	118.588	0.0378522	0.613944	0.8366	0.257048	0.915019	0.997387	0.889175
FGF1	7	90.8104	91.848	0.0298595	0.851416	0.746096	0.552183	0.961734	0.987831	0.999999
FGF16	7	75.9695	81.5265	0.181619	0.444136	0.882309	0.146075	0.86128	0.997387	0.779703
FGF18	7	92.5776	95.829	0.0944821	0.108538	0.306988	0.223362	0.624422	0.846763	0.862135
FGF2	7	109.013	119.283	0.148253	0.557522	0.942409	0.129733	0.90226	0.997387	0.774556
FGF4	7	71.1269	74.4492	0.0442503	0.296923	0.537619	0.29346	0.79822	0.944751	0.932837
FGFR1	7	100.445	101.715	0.0729443	0.369224	0.657632	0.238821	0.830169	0.95887	0.874159
FGFR2	7	105.039	107.019	0.145169	0.0422617	0.199787	0.156399	0.441404	0.803601	0.779703
FGFR3	7	93.0553	95.497	0.0432511	0.295296	0.166659	0.631196	0.79822	0.744726	0.999999
FGFR4	7	68.759	75.312	-0.0139019	0.0786902	0.155928	0.376819	0.55262	0.726497	0.973472
FGG	7	106.335	106.684	0.0254232	0.524702	0.420893	0.532653	0.892912	0.917749	0.999999
FGR	7	90.1261	95.3586	0.0493296	0.807117	0.696214	0.515868	0.954246	0.973013	0.999999
FKBP1A	7	108.497	96.8126	-0.11985	0.172303	0.141951	0.592943	0.70804	0.726497	0.999999
FKBP1B	7	107.575	113.251	0.0948488	0.907987	0.945051	0.301898	0.97548	0.997593	0.932837
FKBP4	7	98.0041	89.2576	-0.169428	0.118859	0.0287647	0.858588	0.648074	0.469306	0.999999
FKBP5	7	95.6585	104.901	0.0990915	0.726813	0.939317	0.187235	0.939764	0.997387	0.809474
FLT1	7	102.651	96.2769	0.0137406	0.332792	0.337262	0.553241	0.813334	0.869675	0.999999
FLT3	7	127.752	128.295	-0.0055533	0.0844579	0.104051	0.433446	0.566107	0.68783	0.992207
FLT4	7	81.9135	77.1437	-0.0226706	0.260882	0.263189	0.492437	0.765838	0.814798	0.992207
FMO1	7	158.787	145.748	-0.108805	0.143838	0.0202867	0.926849	0.664883	0.423452	0.999999
FMO2	7	78.7582	85.3935	0.0774778	0.886051	0.891068	0.396878	0.967292	0.997387	0.989411
FMO3	7	159.894	150.132	-0.1689	0.054259	0.0613467	0.585442	0.470135	0.577309	0.999999
FMO4	7	84.041	85.7862	0.0560003	0.650434	0.574662	0.464326	0.922782	0.955993	0.992207
FMO5	7	75.6154	83.2968	0.110487	0.444861	0.85357	0.187003	0.86128	0.997387	0.809474
FMO6P	7	80.6489	95.4529	0.275567	0.223622	0.963149	0.0348934	0.739902	0.999238	0.503169
FN1	7	111.614	104.341	-0.0672177	0.414719	0.12252	0.891822	0.85593	0.709081	0.999999
FNTA	7	56.4729	55.6761	-0.386305	0.129988	0.0564085	0.737724	0.657069	0.575665	0.999999
FNTB	7	44.554	42.3917	0.0105652	0.92586	0.619086	0.738493	0.984766	0.95887	0.999999
FOLH1	7	70.2145	64.4102	-0.0331824	0.568933	0.244898	0.83536	0.902771	0.807185	0.999999
FOLR1	7	52.7293	58.4566	0.152175	0.651888	0.90485	0.218972	0.922782	0.997387	0.859555
FRK	7	130.942	126.817	-0.0597208	0.454376	0.420284	0.536289	0.86128	0.917749	0.999999
FSHR	7	111.948	110.301	-0.040758	0.316084	0.191132	0.666421	0.809289	0.79529	0.999999
FYN	7	82.5182	88.3878	0.0389943	0.227351	0.559607	0.215973	0.739902	0.954451	0.858278
GAA	7	75.5324	77.452	0.0872505	0.611892	0.520654	0.476183	0.915019	0.941719	0.992207
GABBR1	7	100.792	94.303	0.0794009	0.777117	0.575781	0.617015	0.953092	0.955993	0.999999
GABBR2	7	102.937	85.5673	-0.254614	0.0578329	0.00302137	0.9999	0.483415	0.20947	0.999999
GABRA1	7	128.099	124.658	-0.0463077	0.897914	0.459252	0.834498	0.971228	0.922424	0.999999
GABRA2	7	93.4944	100.694	0.119411	0.132409	0.862305	0.0353498	0.662512	0.997387	0.503169
GABRA3	7	116.528	112.473	-0.0703014	0.835533	0.576891	0.680465	0.956312	0.955993	0.999999
GABRA4	7	117.176	103.847	-0.185553	0.0253257	0.00157863	0.980409	0.359878	0.149549	0.999999
GABRA5	7	69.4589	70.5355	-0.00260601	0.145516	0.404526	0.235141	0.664883	0.917749	0.870144
GABRA6	7	100.636	89.5483	-0.295141	0.307421	0.0444263	0.991879	0.803561	0.517078	0.999999
GABRB1	7	140.121	139.353	-0.09787	0.154045	0.0428166	0.812748	0.679016	0.51105	0.999999
GABRB2	7	100.737	105.57	0.0466372	0.720688	0.92705	0.227857	0.93932	0.997387	0.863425
GABRB3	7	115.011	108.236	-0.0643441	0.0991735	0.0340217	0.798691	0.591828	0.472897	0.999999
GABRG1	7	129.626	145.368	0.189259	0.0128238	0.994964	0.000580159	0.280348	0.999238	0.0982244
GABRG2	7	104.778	105.888	-0.0306683	0.89127	0.582785	0.706736	0.968927	0.957619	0.999999
GABRG3	7	96.932	102.602	0.0765342	0.745121	0.74594	0.442292	0.943159	0.987831	0.992207
GAK	7	77.4916	82.9907	0.0845819	0.714456	0.687657	0.475309	0.936385	0.971278	0.992207
GANAB	7	64.9608	57.2472	-0.159317	0.32381	0.151173	0.705152	0.811626	0.726497	0.999999
GART	7	46.9725	36.9306	-0.151268	0.639207	0.193234	0.901472	0.92083	0.79529	0.999999
GBA	7	69.6361	70.9654	0.0491884	0.488749	0.454442	0.44884	0.873895	0.921094	0.992207
GC	7	164.582	144.927	-0.17505	0.00214236	0.000287281	0.946228	0.152214	0.0816454	0.999999
GCGR	7	82.5812	88.1911	0.111825	0.907686	0.943774	0.285273	0.97548	0.997593	0.921859
GFER	7	38.5665	33.7429	-0.118188	0.879701	0.408697	0.852061	0.966947	0.917749	0.999999
GGCX	7	88.6919	78.7858	-0.130201	0.297613	0.0668516	0.947973	0.79822	0.590038	0.999999
GHR	7	100.798	91.2825	-0.0889023	0.028871	0.0292373	0.543503	0.377329	0.469306	0.999999
GHRHR	7	109.176	101.278	-0.181826	0.180765	0.0246474	0.951244	0.70804	0.455245	0.999999
GHRL	7	70.1533	66.8988	-0.126394	0.594844	0.214665	0.887951	0.912754	0.807185	0.999999
GHSR	7	113.657	114.002	0.0547312	0.437387	0.525615	0.403146	0.86128	0.944245	0.992207
GIPR	7	110.875	120.446	0.116257	0.759399	0.9584	0.231715	0.948904	0.999238	0.863425
GLA	7	99.0456	105.46	0.132428	0.331332	0.757981	0.191288	0.813334	0.996636	0.813832
GLP1R	7	84.0877	78.1484	-0.0907751	0.794732	0.240798	0.955146	0.953092	0.807185	0.999999
GLP2R	7	91.3044	91.2533	-0.0572167	0.957425	0.493058	0.827391	0.987361	0.926604	0.999999
GLRA1	7	112.218	123.077	0.140194	0.765965	0.966663	0.16022	0.952262	0.999238	0.779703
GLUL	7	81.2851	74.392	-0.135998	0.613103	0.2093	0.856581	0.915019	0.807185	0.999999
GMNN	7	119.807	117.28	0.00493646	0.218257	0.335582	0.335627	0.739725	0.869675	0.948922
GNRHR	7	110.102	104.779	-0.078669	0.433561	0.0628629	0.932951	0.86128	0.577913	0.999999
GPA33	7	119.595	112.642	-0.136071	0.00987233	0.0107899	0.644	0.246115	0.390222	0.999999
GPBAR1	7	89.2237	90.962	0.0601857	0.745814	0.721951	0.473707	0.943159	0.975272	0.992207
GPC3	7	142.201	141.303	-0.0107972	0.828349	0.620606	0.570616	0.956312	0.95887	0.999999
GPD2	7	128.369	149.683	0.215648	0.144007	0.997057	0.00956833	0.664883	0.999238	0.315985
GPER1	7	85.492	81.4537	-0.0787438	0.716366	0.2084	0.900229	0.936482	0.807185	0.999999
GPNMB	7	131.507	113.58	-0.331048	0.0302713	0.00379772	0.98264	0.377329	0.245298	0.999999
GPR17	7	83.8427	83.2728	0.0261955	0.534311	0.55463	0.47199	0.893124	0.950699	0.992207
GPR35	7	99.8463	103.282	0.115794	0.403476	0.658757	0.276821	0.849463	0.95887	0.916928
GPX1	7	78.0788	73.2985	-0.0623436	0.621741	0.290555	0.773569	0.915923	0.839358	0.999999
GPX2	7	75.9996	66.0945	-0.113781	0.026575	0.0245722	0.609107	0.373892	0.455245	0.999999
GPX3	7	98.2427	102.155	0.0228825	0.0992792	0.408456	0.174315	0.591828	0.917749	0.796069
GPX4	7	38.6603	39.0221	-0.181803	0.672733	0.358778	0.745864	0.926312	0.894683	0.999999
GPX6	7	112.565	119.276	0.0869849	0.244815	0.72339	0.127487	0.747126	0.975272	0.774556
GPX7	7	82.2847	79.7192	-0.0375265	0.835047	0.451182	0.746962	0.956312	0.921094	0.999999
GRIA1	7	108.525	97.2963	-0.0893585	0.602456	0.152455	0.951142	0.914894	0.726497	0.999999
GRIA2	7	99.6781	102.137	-0.0128575	0.823272	0.647454	0.495312	0.956312	0.95887	0.992207
GRIA3	7	87.2287	80.962	-0.0499247	0.114042	0.146755	0.482163	0.643072	0.726497	0.992207
GRIA4	7	82.8069	84.2999	0.00331628	0.803243	0.518406	0.665755	0.954246	0.941045	0.999999
GRIK1	7	74.4915	71.8324	-0.0846888	0.946163	0.372833	0.889609	0.987361	0.904088	0.999999
GRIK2	7	99.9415	106.501	0.102856	0.800838	0.885869	0.270245	0.954246	0.997387	0.905702
GRIK3	7	63.8395	63.0624	-0.156391	0.534861	0.250958	0.81447	0.893124	0.807185	0.999999
GRIK4	7	116.574	117.579	-0.0298681	0.448996	0.467931	0.420287	0.86128	0.923732	0.992207
GRIK5	7	89.6779	96.2494	0.0465943	0.102423	0.657025	0.0525058	0.603913	0.95887	0.578378
GRIN1	7	103.017	109.975	0.161088	0.613514	0.946037	0.123434	0.915019	0.997593	0.771491
GRIN2A	7	141.256	137.866	-0.0404533	0.431503	0.236955	0.657907	0.86128	0.807185	0.999999
GRIN2B	7	110.65	109.944	-0.0335269	0.183816	0.521193	0.204903	0.70804	0.941719	0.843962
GRIN2C	7	104.807	109.162	0.0235799	0.395789	0.656705	0.278054	0.849463	0.95887	0.917486
GRIN2D	7	139.365	140.153	0.00490301	0.857524	0.761092	0.469797	0.963274	0.996636	0.992207
GRIN3A	7	116.208	109.402	-0.0635678	0.483099	0.210588	0.8262	0.871573	0.807185	0.999999
GRIN3B	7	112.247	113.295	-0.0131938	0.0440469	0.130853	0.268016	0.446052	0.709081	0.902491
GRK1	7	57.0932	51.7342	-0.124144	0.667257	0.233339	0.897708	0.923674	0.807185	0.999999
GRK2	7	53.6968	58.7689	0.202297	0.570992	0.961571	0.091958	0.902771	0.999238	0.719738
GRK4	7	80.762	83.1523	-0.00444983	0.491915	0.354428	0.629242	0.876792	0.889828	0.999999
GRK7	7	54.5219	52.114	0.02503	0.56717	0.569502	0.437427	0.902771	0.955674	0.992207
GRM1	7	76.8595	77.4652	-0.0086235	0.880864	0.701708	0.59255	0.966947	0.973013	0.999999
GRM2	7	101.476	106.258	0.0557784	0.835848	0.903795	0.298443	0.956312	0.997387	0.932837
GRM3	7	82.8862	85.3983	0.081537	0.874931	0.828837	0.465306	0.965511	0.997387	0.992207
GRM5	7	125.931	125.461	-0.100365	0.253815	0.292289	0.465285	0.756926	0.842481	0.992207
GRM8	7	92.7899	91.4993	-0.0435238	0.518866	0.361434	0.583243	0.891547	0.897899	0.999999
GSK3A	7	68.4595	79.885	0.262092	0.0464762	0.889187	0.0127797	0.44927	0.997387	0.332739
GSK3B	7	120.06	124.028	-0.00896292	0.465444	0.600387	0.404538	0.863441	0.95887	0.992207
GSR	7	90.5475	91.7274	0.0562322	0.942842	0.715916	0.633877	0.987361	0.975272	0.999999
GSS	7	79.9905	72.5299	-0.116815	0.345641	0.0893504	0.886244	0.813334	0.641345	0.999999
GSTA1	5	134.803	137.831	0.116104	0.551641	0.74182	0.294665	0.899803	0.987831	0.932837
GSTA2	7	102.797	101.169	-0.0499499	0.598785	0.552677	0.492903	0.914894	0.950699	0.992207
GSTA3	7	130.302	130.437	0.0125816	0.791712	0.78911	0.417972	0.953092	0.997387	0.992207
GSTA4	7	77.0348	72.678	-0.0722882	0.323986	0.309071	0.51914	0.811626	0.846763	0.999999
GSTA5	7	72.1643	78.5092	-0.0110702	0.164695	0.433407	0.180869	0.701823	0.921094	0.797663
GSTCD	7	133.145	141.887	0.0717489	0.211186	0.319398	0.333674	0.73194	0.846763	0.948922
GSTK1	7	65.0239	70.1276	-0.00371889	0.388736	0.554449	0.269277	0.842064	0.950699	0.904593
GSTM1	5	73.2488	84.6977	0.282787	0.00405673	0.974629	0.000622111	0.180144	0.999238	0.0982244
GSTM2	7	79.1666	85.9589	0.195068	0.00356497	0.083429	0.0715864	0.180144	0.641345	0.651781
GSTM3	7	72.9491	70.9057	-0.0445353	0.289803	0.161021	0.670315	0.789153	0.734124	0.999999
GSTM4	7	93.7485	91.283	-0.0555984	0.422274	0.232191	0.674372	0.857216	0.807185	0.999999
GSTM5	7	51.8721	51.0042	0.0786004	0.939289	0.722762	0.625454	0.986517	0.975272	0.999999
GSTO1	7	72.2094	65.3634	-0.0882128	0.111769	0.125333	0.536179	0.637846	0.709081	0.999999
GSTO2	7	109.333	106.172	0.0456493	0.748634	0.467635	0.680973	0.945172	0.923732	0.999999
GSTP1	7	61.7815	53.81	-0.109489	0.43528	0.154731	0.828939	0.86128	0.726497	0.999999
GSTT1	7	80.2086	89.1928	0.10403	0.629404	0.942141	0.147788	0.917315	0.997387	0.779703
GSTT2B	7	80.0705	85.137	0.0360888	0.194254	0.606595	0.165612	0.711442	0.95887	0.782222
GSTZ1	7	88.104	91.193	0.0897107	0.948095	0.794724	0.489312	0.987361	0.997387	0.992207
GUCY1B2	7	130.844	117.376	-0.167301	0.343344	0.105522	0.878526	0.813334	0.68783	0.999999
GUCY1B3	7	106.505	101.11	-0.0670006	0.0278411	0.0229009	0.647498	0.377329	0.445782	0.999999
GUCY2C	7	84.392	86.0521	0.0708299	0.200364	0.611022	0.159647	0.716004	0.95887	0.779703
H1F0	7	102.19	99.6248	-0.0290785	0.955826	0.551986	0.827803	0.987361	0.950699	0.999999
HAGH	7	75.851	67.5565	-0.179694	0.590591	0.133945	0.95857	0.912206	0.709081	0.999999
HAMP	7	86.3428	80.2488	-0.144748	0.799029	0.249627	0.920611	0.954134	0.807185	0.999999
HBEGF	7	82.5161	78.5867	-0.0407807	0.794069	0.446087	0.750952	0.953092	0.921094	0.999999
HCAR2	7	130.755	129.417	-0.0700543	0.332746	0.118025	0.803749	0.813334	0.708653	0.999999
HCK	7	83.191	73.0338	-0.176288	0.672286	0.153753	0.974618	0.926312	0.726497	0.999999
HCRTR1	7	89.2992	81.4434	-0.173087	0.150825	0.0368876	0.899345	0.676202	0.487869	0.999999
HCRTR2	7	86.2248	82.1913	-0.0951239	0.501303	0.285686	0.762208	0.88381	0.83387	0.999999
HDAC1	7	169.041	164.026	-0.0210636	0.976741	0.597604	0.778296	0.988568	0.95887	0.999999
HDAC10	7	124.724	105.605	-0.27312	0.306777	0.0284498	0.996878	0.803561	0.469306	0.999999
HDAC11	7	80.1566	86.7601	0.108334	0.548655	0.939632	0.110198	0.898978	0.997387	0.768949
HDAC2	7	119.086	113.519	-0.130036	0.0971961	0.0268003	0.862568	0.585236	0.469306	0.999999
HDAC3	7	50.4105	44.0307	-0.348201	0.495093	0.079294	0.988879	0.878003	0.640576	0.999999
HDAC4	7	111.435	125.744	0.184955	0.158201	0.992797	0.01438	0.687471	0.999238	0.348219
HDAC5	7	103.404	109.156	0.0867454	0.188775	0.625386	0.137631	0.70804	0.95887	0.779703
HDAC6	7	74.8771	63.5336	-0.1805	0.0885561	0.0182607	0.927749	0.582584	0.416974	0.999999
HDAC7	7	94.6578	86.7147	-0.0620617	0.789242	0.314336	0.870315	0.953092	0.846763	0.999999
HDAC8	7	88.0134	90.7591	0.0271238	0.438941	0.673147	0.260594	0.86128	0.967688	0.892299
HDAC9	7	137.524	134.29	-0.0649399	0.138528	0.0575558	0.786856	0.664672	0.575665	0.999999
HGF	7	125.28	124.556	-0.0192095	0.730417	0.58495	0.579116	0.940572	0.957619	0.999999
HIF1A	7	89.2085	95.0938	0.0641543	0.769666	0.785647	0.394894	0.953092	0.997387	0.986687
HIPK1	7	71.5957	72.7768	-0.0317532	0.354866	0.388406	0.432915	0.817284	0.910801	0.992207
HIPK2	7	76.8733	71.1291	0.121906	0.348	0.315783	0.528171	0.813334	0.846763	0.999999
HIPK3	7	71.7029	60.516	-0.197053	0.241639	0.0638511	0.919744	0.74232	0.577913	0.999999
HIPK4	7	113.295	110.08	-0.106438	0.772155	0.330465	0.832746	0.953092	0.861635	0.999999
HIST1H1A	7	81.4706	83.9596	0.0533544	0.998157	0.861522	0.61898	0.998157	0.997387	0.999999
HIST1H1B	7	63.0065	61.8156	-0.0166929	0.969894	0.679587	0.692819	0.988568	0.967688	0.999999
HIST1H1C	7	70.1989	70.1926	0.0155574	0.0931249	0.155243	0.447816	0.585236	0.726497	0.992207
HIST1H1E	7	81.3272	79.8582	-0.150837	0.0174801	0.258278	0.0682755	0.302917	0.80783	0.651781
HLA-A	7	91.4267	88.0006	-0.167909	0.00291923	0.014175	0.267047	0.159547	0.401197	0.902231
HLA-DRA	7	112.513	109.604	-0.0228991	0.731738	0.527405	0.545076	0.940572	0.944751	0.999999
HLA-DRB1	7	112.557	126.698	0.204433	0.179494	0.941391	0.0218571	0.70804	0.997387	0.431374
HLA-DRB5	7	119.246	119.949	-0.00856485	0.480376	0.42521	0.577707	0.869651	0.920263	0.999999
HMGCR	7	39.8704	40.7254	0.0208783	0.618169	0.646701	0.461158	0.915019	0.95887	0.992207
HNF4A	7	95.4939	99.6174	0.08083	0.94969	0.890856	0.415908	0.987361	0.997387	0.992207
HNMT	7	104.143	103.369	0.0369794	0.415319	0.301542	0.624224	0.85593	0.846763	0.999999
HPD	7	104.615	94.7414	-0.17751	0.0794301	0.0862765	0.602879	0.553285	0.641345	0.999999
HRAS	7	77.1508	87.6135	0.257215	0.0689843	0.996348	0.003752	0.532754	0.999238	0.22215
HRH1	7	94.0517	83.8963	-0.170625	0.677151	0.106418	0.992354	0.929442	0.690312	0.999999
HRH2	7	100.417	109.69	0.143395	0.406805	0.979283	0.0506875	0.849463	0.999238	0.578378
HRH3	7	64.1061	66.3168	-0.0418024	0.124051	0.316768	0.242207	0.648074	0.846763	0.8744
HRH4	7	70.702	73.5037	0.024431	0.431243	0.423399	0.477905	0.86128	0.920263	0.992207
HSD11B1	7	120.188	127.837	0.0930149	0.573047	0.855354	0.231088	0.902771	0.997387	0.863425
HSD11B2	7	106.36	109.723	0.046974	0.769995	0.784182	0.383491	0.953092	0.997387	0.974849
HSD17B1	7	73.5954	72.4915	0.00206517	0.85004	0.643484	0.601759	0.961734	0.95887	0.999999
HSD17B10	7	22.5151	18.4283	-0.273119	0.908119	0.245526	0.971218	0.97548	0.807185	0.999999
HSD17B11	7	74.785	80.2593	0.0991423	0.272101	0.734641	0.13524	0.773311	0.98298	0.779703
HSD17B14	7	119.483	112.273	-0.114384	0.218124	0.185323	0.628431	0.739725	0.781512	0.999999
HSD3B2	7	102.411	118.207	0.300025	0.0144771	0.97597	0.00210126	0.287775	0.999238	0.199549
HSP90AA1	7	82.7685	79.8259	0.0199817	0.135776	0.0572732	0.761343	0.66287	0.575665	0.999999
HSP90AB1	7	54.4158	52.311	-0.158536	0.320852	0.233768	0.643208	0.811626	0.807185	0.999999
HSPB1	7	83.8667	90.2621	0.152691	0.0742299	0.692984	0.0413018	0.540455	0.972093	0.524016
HTR1A	7	116.917	121	0.0234716	0.973631	0.817731	0.576628	0.988568	0.997387	0.999999
HTR1B	7	92.8317	87.9357	-0.0867012	0.380784	0.216738	0.692505	0.833735	0.807185	0.999999
HTR1D	7	96.9163	96.0644	0.00175181	0.288891	0.181121	0.696604	0.789153	0.780283	0.999999
HTR1E	7	106.011	99.0397	-0.0729925	0.25905	0.0820521	0.855662	0.765527	0.641345	0.999999
HTR1F	7	76.9302	69.7841	-0.239327	0.0109097	0.000978906	0.985823	0.262121	0.117578	0.999999
HTR2A	7	94.9049	93.4634	-0.0402471	0.0621216	0.0900628	0.449168	0.498728	0.643112	0.992207
HTR2B	7	68.1397	63.7674	-0.0850784	0.497391	0.170857	0.806122	0.878003	0.754734	0.999999
HTR2C	7	153.653	135.405	-0.217897	0.306337	0.0272831	0.99763	0.803561	0.469306	0.999999
HTR3A	7	66.8086	70.5949	0.132606	0.339019	0.858464	0.123741	0.813334	0.997387	0.771491
HTR3B	7	80.4937	77.7549	-0.080522	0.939308	0.53346	0.815761	0.986517	0.944751	0.999999
HTR3C	7	37.7717	35.5205	-0.0806609	0.666103	0.251908	0.855206	0.923674	0.807185	0.999999
HTR3D	7	72.0227	64.9031	-0.192887	0.66134	0.129924	0.971992	0.923674	0.709081	0.999999
HTR3E	7	95.0289	100.422	0.0474247	0.00521656	0.0262929	0.21101	0.191053	0.467028	0.854877
HTR4	7	99.614	94.2118	-0.120923	0.313611	0.113416	0.824437	0.807322	0.697235	0.999999
HTR5A	7	66.1718	59.7192	-0.148509	0.645723	0.171167	0.92115	0.921308	0.754734	0.999999
HTR6	7	104.179	101.903	-0.0176678	0.809841	0.543606	0.703275	0.954246	0.950699	0.999999
HTR7	7	66.5588	60.6137	-0.181727	0.388148	0.0609058	0.944574	0.842064	0.576981	0.999999
HTT	7	51.3977	48.0308	-0.0718382	0.13418	0.125954	0.561047	0.66287	0.709081	0.999999
IAPP	7	126.361	125.896	-0.0326268	0.551721	0.56379	0.407762	0.899803	0.954451	0.992207
IARS	7	22.4122	22.5991	0.309946	0.209282	0.456334	0.263318	0.728896	0.921094	0.89946
ICAM1	7	85.448	89.3255	0.110339	0.987546	0.947046	0.421483	0.992124	0.997593	0.992207
ICAM3	7	116.267	126.5	0.122712	0.693451	0.982459	0.123647	0.935221	0.999238	0.771491
ICK	7	117.326	116.455	0.00580504	0.0682282	0.364073	0.147674	0.532705	0.898174	0.779703
ICOS	7	94.3055	90.2185	-0.0360366	0.202098	0.240341	0.460607	0.716164	0.807185	0.992207
ICOSLG	7	108.186	101.733	-0.103348	0.400749	0.160991	0.823218	0.849463	0.734124	0.999999
IFNA1	7	84.7406	88.2909	0.0501521	0.815285	0.833941	0.380352	0.954246	0.997387	0.973472
IFNA10	5	139.853	135.401	-0.110274	0.575682	0.312726	0.697386	0.904916	0.846763	0.999999
IFNA2	7	137.429	133.231	-0.0355027	0.875143	0.4755	0.788041	0.965511	0.926604	0.999999
IFNA4	7	107.377	104.158	-0.0448965	0.872155	0.453212	0.807501	0.965511	0.921094	0.999999
IFNA5	7	166.779	173.344	0.0376778	0.133783	0.789384	0.0470877	0.66287	0.997387	0.557597
IFNA6	7	140.246	137.982	-0.0243833	0.158895	0.534936	0.120131	0.688382	0.944751	0.768949
IFNA7	7	178.221	196.045	0.15968	0.332833	0.986898	0.0392003	0.813334	0.999238	0.515774
IFNA8	7	121.12	132.301	0.150363	0.0730012	0.819638	0.0300166	0.540455	0.997387	0.503169
IFNAR1	7	140.861	136.294	-0.0662327	0.884783	0.273689	0.934228	0.967292	0.825715	0.999999
IFNAR2	7	149.836	148.843	-0.0440751	0.32244	0.269661	0.59075	0.811626	0.820532	0.999999
IFNG	7	104.174	120.571	0.237018	0.345341	0.990339	0.0401685	0.813334	0.999238	0.518904
IFNGR1	7	142.941	140.557	-0.0153588	0.115182	0.224127	0.305891	0.646933	0.807185	0.932837
IFNGR2	7	112.506	110.883	0.0308708	0.129353	0.194334	0.405147	0.656467	0.79529	0.992207
IGF1	7	64.1333	64.0037	-0.0618614	0.416015	0.550927	0.389174	0.85593	0.950699	0.982268
IGF1R	7	65.6571	61.9271	-0.139901	0.817925	0.28552	0.877917	0.954246	0.83387	0.999999
IGF2	7	141.078	127.523	-0.10693	0.806722	0.174908	0.961663	0.954246	0.762407	0.999999
IKBKB	7	93.9658	97.4006	0.0606661	0.247994	0.41066	0.335498	0.752989	0.917749	0.948922
IKBKE	7	130.165	138.096	0.0823252	0.810608	0.90635	0.300805	0.954246	0.997387	0.932837
IL10	7	129.577	124.642	-0.113946	0.637371	0.224774	0.867052	0.92083	0.807185	0.999999
IL11RA	7	152.41	154.822	0.0151461	0.0615677	0.699265	0.0202014	0.498376	0.973013	0.422041
IL12B	7	90.9948	102.169	0.146465	0.578138	0.949906	0.135431	0.907773	0.998141	0.779703
IL12RB1	7	80.9725	79.4219	-0.105053	0.87481	0.38498	0.876635	0.965511	0.908732	0.999999
IL13	7	105.048	109.965	0.0669065	0.00670328	0.417604	0.0152793	0.202667	0.917749	0.355934
IL15	7	162.941	156.835	0.00648382	0.518128	0.14017	0.863887	0.891547	0.726497	0.999999
IL17A	7	133.987	129.541	-0.0407989	0.841676	0.549174	0.707317	0.960659	0.950699	0.999999
IL17F	7	86.2348	82.9564	0.0341074	0.218969	0.232766	0.416362	0.739725	0.807185	0.992207
IL17RA	7	103.146	95.6796	-0.091421	0.363441	0.238401	0.645409	0.827644	0.807185	0.999999
IL18	7	123.637	135.463	0.0648911	0.176314	0.777238	0.0814316	0.70804	0.997387	0.69624
IL1A	7	108.876	112.346	0.113013	0.113298	0.67744	0.0627476	0.643072	0.967688	0.636888
IL1B	7	67.6584	56.725	-0.252761	0.00790342	0.000687957	0.95796	0.219429	0.102641	0.999999
IL1R1	7	124.559	132.413	0.130631	0.0143337	0.77839	0.00359326	0.287775	0.997387	0.222001
IL1R2	7	88.0096	83.3099	-0.0588659	0.645815	0.148221	0.945534	0.921308	0.726497	0.999999
IL2	7	111.271	113.961	0.0295402	0.66215	0.678655	0.407647	0.923674	0.967688	0.992207
IL22	7	101.825	97.6063	-0.0735197	0.666706	0.264402	0.773173	0.923674	0.816773	0.999999
IL23A	7	121.793	124.217	-0.00584021	0.240091	0.313286	0.466687	0.74232	0.846763	0.992207
IL2RA	7	128.404	127.682	0.0123598	0.0946701	0.763783	0.0374346	0.585236	0.996636	0.515453
IL2RB	7	95.4566	97.2061	0.0146611	0.346043	0.380935	0.409619	0.813334	0.908732	0.992207
IL3RA	7	129.335	139.491	0.133105	0.0758161	0.934561	0.0101555	0.54138	0.997387	0.315985
IL4	7	120.161	109.722	0.0566859	0.475789	0.229818	0.797111	0.869651	0.807185	0.999999
IL4R	7	72.1482	66.2657	-0.0777359	0.583825	0.157294	0.920948	0.909199	0.726497	0.999999
IL5	7	110.466	114.046	0.0683872	0.733821	0.84749	0.328193	0.940572	0.997387	0.948922
IL5RA	7	126.669	124.892	0.0293754	0.303448	0.278118	0.559585	0.803561	0.830263	0.999999
IL6	7	104.591	109.359	0.0478449	0.230163	0.628902	0.130729	0.739902	0.95887	0.774556
IL6R	7	52.8092	55.3796	0.0850706	0.0910505	0.151896	0.297309	0.585236	0.726497	0.932837
IL6ST	7	29.7652	28.1116	0.0212692	0.81154	0.481174	0.761874	0.954246	0.926604	0.999999
IL9	7	112.142	111.27	0.00275243	0.828007	0.638436	0.593466	0.956312	0.95887	0.999999
IMPA1	7	100.246	97.5932	-0.0281825	0.780991	0.459589	0.659377	0.953092	0.922424	0.999999
IMPDH1	7	111.583	129.007	0.138625	0.197117	0.887367	0.0480296	0.71357	0.997387	0.56405
IMPDH2	7	38.0445	38.317	-0.0244449	0.744985	0.571567	0.628172	0.943159	0.955993	0.999999
INHBA	7	96.8694	89.3105	-0.140717	0.173643	0.0249888	0.952312	0.70804	0.455245	0.999999
INSR	7	71.1215	75.7128	0.13854	0.456067	0.868615	0.178424	0.861797	0.997387	0.797295
IRAK1	7	122.948	123.403	-0.00875653	0.370101	0.789066	0.181157	0.830169	0.997387	0.797663
IRAK3	7	73.4451	67.8495	-0.00626312	0.0574647	0.0122624	0.827384	0.483415	0.401197	0.999999
IRAK4	7	156.894	157.201	-0.0248444	0.602724	0.534753	0.480416	0.914894	0.944751	0.992207
ITGA2	7	126.286	130.895	-0.0107626	0.0840188	0.14859	0.392346	0.565833	0.726497	0.986051
ITGA2B	7	84.6028	85.8495	0.0699522	0.351573	0.643269	0.242445	0.815284	0.95887	0.8744
ITGA4	7	72.9564	68.9737	-0.0176965	0.917387	0.534744	0.769581	0.980693	0.944751	0.999999
ITGA5	7	90.4916	90.8648	0.0720524	0.843375	0.723327	0.529894	0.961495	0.975272	0.999999
ITGAE	7	118.733	126.907	0.0737112	0.851237	0.914204	0.308195	0.961734	0.997387	0.932837
ITGAL	7	70.0479	70.2726	-0.0118903	0.568645	0.635993	0.384901	0.902771	0.95887	0.976687
ITGAV	7	58.1219	62.3988	0.193886	0.859261	0.877133	0.366379	0.963853	0.997387	0.967704
ITGB1	7	81.0825	84.7386	0.0747122	0.970038	0.91416	0.449183	0.988568	0.997387	0.992207
ITGB2	7	117.617	114.964	-0.0508471	0.728872	0.29404	0.834677	0.940572	0.845687	0.999999
ITGB3	7	60.5495	78.2967	0.489154	0.0245575	0.993534	0.00251638	0.359878	0.999238	0.222001
ITGB5	7	65.0463	68.8534	0.0479837	0.86671	0.825476	0.424939	0.965509	0.997387	0.992207
ITGB6	7	63.4563	68.0582	0.00944853	0.231584	0.488296	0.247846	0.739902	0.926604	0.880552
ITGB7	7	78.5348	78.9924	0.0471122	0.0492819	0.506884	0.0573907	0.458047	0.933014	0.603793
ITK	7	85.2081	83.3805	0.000206552	0.645818	0.563351	0.527843	0.921308	0.954451	0.999999
JAK1	7	51.9922	58.9199	0.189048	0.757479	0.92731	0.249872	0.948348	0.997387	0.885457
JAK2	7	104.931	111.596	0.110178	0.0115755	0.215663	0.0513913	0.269653	0.807185	0.578378
JAK3	7	61.0009	57.1328	-0.0321701	0.750976	0.386879	0.810708	0.945172	0.910801	0.999999
KCNH2	7	74.4686	66.7361	-0.147164	0.362388	0.0753719	0.896912	0.827644	0.626336	0.999999
KCNJ11	7	137.192	137.992	-0.000317131	0.669407	0.620584	0.451531	0.923674	0.95887	0.992207
KCNJ8	7	92.9641	100.25	0.124218	0.534518	0.910155	0.151197	0.893124	0.997387	0.779703
KCNK10	7	84.7259	87.0169	-0.078205	0.349053	0.24702	0.591367	0.814457	0.807185	0.999999
KCNK18	7	97.7907	95.3101	0.0569459	0.485161	0.415324	0.545686	0.871573	0.917749	0.999999
KCNK2	7	105.706	105.916	-0.0476428	0.529946	0.436242	0.493236	0.892912	0.921094	0.992207
KCNK3	7	104.218	110.964	0.0427723	0.0698345	0.746337	0.0257212	0.53352	0.987831	0.483286
KCNK9	7	77.739	74.8893	-0.0266997	0.0315796	0.0321199	0.506377	0.383237	0.472897	0.997629
KCNN4	7	104.821	105.509	-0.00526345	0.120149	0.171639	0.327907	0.648074	0.754734	0.948922
KCNQ1	7	112.418	115.45	-0.048456	0.135108	0.513839	0.140113	0.66287	0.937311	0.779703
KCNQ2	7	99.6142	95.128	-0.113936	0.235192	0.0872888	0.817	0.74232	0.641345	0.999999
KCNQ3	7	76.8667	81.5031	0.122403	0.830144	0.940749	0.240111	0.956312	0.997387	0.874159
KCNQ4	7	90.7844	93.132	0.002815	0.860641	0.701247	0.559472	0.963853	0.973013	0.999999
KCNQ5	7	112.641	109.233	-0.0206963	0.545093	0.318147	0.669914	0.89754	0.846763	0.999999
KDR	7	114.244	109.451	-0.117895	0.755307	0.394994	0.772839	0.948138	0.916291	0.999999
KEAP1	7	129.439	88.0603	-0.616635	0.000292454	7.92358e-06	0.999999	0.0838481	0.0112594	0.999999
KIF11	7	36.9095	31.2174	-0.364518	0.710146	0.200193	0.942913	0.936385	0.803601	0.999999
KIR2DL1	7	145.996	150.661	-0.0161855	0.7883	0.691716	0.517775	0.953092	0.972056	0.999999
KIR2DL3	7	89.5832	90.9226	0.06119	0.166259	0.63861	0.141317	0.701823	0.95887	0.779703
KIR2DL4	7	119.306	112.738	-0.0930139	0.677623	0.307736	0.852598	0.929442	0.846763	0.999999
KIT	7	88.6707	87.2142	-0.00646236	0.593769	0.450468	0.581101	0.912754	0.921094	0.999999
KLKB1	7	53.9082	62.0825	0.262409	0.628537	0.992245	0.0911786	0.917315	0.999238	0.719738
KMT2A	7	63.6092	64.1153	0.0543801	0.188591	0.206028	0.541863	0.70804	0.807185	0.999999
KRT18	7	78.3777	64.398	-0.358255	0.148477	0.0131046	0.996841	0.671929	0.401197	0.999999
KRT19	7	103.93	106.682	0.0490658	0.0970287	0.42937	0.16309	0.585236	0.920263	0.780308
KRT8	7	44.0598	41.5579	0.0366487	0.0369286	0.0594394	0.441427	0.418657	0.575665	0.992207
L3MBTL1	7	77.0635	75.0009	-0.0448294	0.589026	0.434696	0.604895	0.910779	0.921094	0.999999
LACTB	7	86.6536	84.9407	-0.0534293	0.575564	0.621542	0.311821	0.904916	0.95887	0.932837
LAMA1	7	97.8618	96.1835	-0.0267278	0.952275	0.568293	0.806058	0.987361	0.955674	0.999999
LAMA2	7	81.3091	89.3302	0.0901862	0.427451	0.521557	0.351121	0.860351	0.941719	0.958739
LAMA3	7	59.7137	66.3885	0.0801107	0.377749	0.722655	0.239489	0.832103	0.975272	0.874159
LAMA4	7	119.959	127.839	0.143912	0.0118309	0.804172	0.00336064	0.271157	0.997387	0.222001
LAMA5	7	93.4118	93.3438	-0.00257727	0.934179	0.719931	0.63123	0.98576	0.975272	0.999999
LAMB1	7	108.079	106.721	-0.0276081	0.817585	0.487788	0.751516	0.954246	0.926604	0.999999
LAMB2	7	55.3524	44.1136	-0.377032	0.119167	0.0131564	0.991682	0.648074	0.401197	0.999999
LAMB3	7	87.5461	91.0857	0.0981165	0.785896	0.769128	0.443412	0.953092	0.997387	0.992207
LAMB4	7	83.5257	97.0897	0.192319	0.105627	0.836604	0.0314105	0.620233	0.997387	0.503169
LAMC1	7	86.823	82.7027	-0.138987	0.338802	0.0713149	0.91012	0.813334	0.611558	0.999999
LAMC2	7	81.9598	77.5215	-0.132244	0.429261	0.197567	0.796986	0.86128	0.799837	0.999999
LAMC3	7	85.1965	84.6046	-0.0212472	0.825735	0.517661	0.701061	0.956312	0.941045	0.999999
LAP3	7	85.1672	84.5658	-0.0230568	0.182044	0.154942	0.568123	0.70804	0.726497	0.999999
LATS1	7	93.9365	91.7663	-0.0491093	0.60149	0.211859	0.834103	0.914894	0.807185	0.999999
LATS2	7	139.931	118.569	-0.174001	0.0502508	0.0128881	0.912596	0.458047	0.401197	0.999999
LCK	7	71.3614	70.3835	-0.0257485	0.889756	0.487037	0.802109	0.968846	0.926604	0.999999
LHCGR	7	96.0125	87.7332	-0.0832432	0.00390889	0.00570317	0.496631	0.180144	0.285403	0.992207
LIMK2	7	81.7848	81.3275	-0.0400505	0.0446721	0.103509	0.37111	0.446052	0.68783	0.972386
LINGO1	7	83.6561	89.4949	0.0423898	0.393233	0.705093	0.225094	0.849216	0.973013	0.862196
LIPF	7	101.564	99.2451	-0.103467	0.982878	0.470999	0.900109	0.991714	0.924432	0.999999
LMNA	7	61.8663	56.7856	-0.113328	0.186301	0.0699936	0.846798	0.70804	0.610189	0.999999
LPAR1	7	79.047	81.9076	0.0328365	0.834812	0.76333	0.448817	0.956312	0.996636	0.992207
LPAR2	7	77.6493	78.1673	-0.00279338	0.969063	0.771129	0.606763	0.988568	0.997387	0.999999
LRRK2	7	87.3946	96.5164	0.252747	0.131786	0.941744	0.0315123	0.661722	0.997387	0.503169
LTA	7	93.7733	94.5474	-0.0224597	0.795236	0.628752	0.559684	0.953092	0.95887	0.999999
LTA4H	7	77.4794	81.9449	0.0333575	0.34428	0.650339	0.245674	0.813334	0.95887	0.877141
LTB	7	93.2976	90.5509	-0.0819109	0.668217	0.358881	0.69961	0.923674	0.894683	0.999999
LTB4R	7	93.0712	93.552	0.057658	0.707491	0.60796	0.491248	0.936385	0.95887	0.992207
LTBR	7	108.19	104.162	-0.0552819	0.833963	0.464342	0.755908	0.956312	0.923732	0.999999
LTK	7	96.7592	93.5381	-0.0547988	0.127237	0.395412	0.165692	0.651024	0.916291	0.782222
LYN	7	79.5424	78.7304	0.0991867	0.524065	0.705417	0.285604	0.892912	0.973013	0.921859
MADCAM1	7	131.092	125.345	0.00152334	0.712334	0.400078	0.701271	0.936385	0.917749	0.999999
MAG	7	78.5035	79.935	0.170245	0.166936	0.59609	0.123606	0.701823	0.95887	0.771491
MAGEA3	7	123.304	114.509	-0.175125	0.191789	0.0774366	0.802102	0.709366	0.636054	0.999999
MAK	7	112.042	123.079	0.211278	0.229488	0.853402	0.0706742	0.739902	0.997387	0.651781
MAN2B1	7	81.2937	87.3838	0.0743992	0.789474	0.799503	0.418653	0.953092	0.997387	0.992207
MAOA	7	145.479	137.522	-0.0247641	0.371393	0.250426	0.589875	0.830169	0.807185	0.999999
MAOB	7	140.507	144.506	0.0427399	0.337001	0.465962	0.382056	0.813334	0.923732	0.973472
MAP2K1	7	93.2795	97.7245	0.000634138	0.448594	0.592484	0.381075	0.86128	0.95887	0.973472
MAP2K2	7	116.638	118.789	0.0142631	0.193147	0.085356	0.67101	0.711041	0.641345	0.999999
MAP2K3	7	86.5735	94.7802	0.172606	0.0413415	0.872929	0.0107993	0.438405	0.997387	0.315985
MAP2K4	7	99.098	90.3307	-0.148805	0.146533	0.166567	0.470623	0.667382	0.744726	0.992207
MAP2K5	7	84.3359	75.0404	-0.155783	0.0401426	0.029215	0.677206	0.43544	0.469306	0.999999
MAP2K6	7	91.7895	94.4704	0.0620833	0.11377	0.309625	0.239196	0.643072	0.846763	0.874159
MAP2K7	7	112.434	135.059	0.231593	0.0329572	0.979492	0.00511398	0.393548	0.999238	0.269147
MAP3K10	7	80.9149	83.3401	0.058967	0.667268	0.583884	0.548958	0.923674	0.957619	0.999999
MAP3K11	7	92.8452	91.6408	-0.0455533	0.775042	0.449379	0.705157	0.953092	0.921094	0.999999
MAP3K12	7	83.578	68.9911	-0.294555	0.123155	0.0599292	0.842893	0.648074	0.575665	0.999999
MAP3K13	7	74.2951	77.2639	0.116883	0.805272	0.832938	0.368033	0.954246	0.997387	0.968473
MAP3K15	7	119.337	114.519	-0.00776505	0.0944143	0.470271	0.124156	0.585236	0.924432	0.771491
MAP3K19	7	71.2942	68.7785	-0.0104483	0.861843	0.59928	0.653241	0.964314	0.95887	0.999999
MAP3K2	7	111.927	122.74	0.139294	0.175232	0.79285	0.075842	0.70804	0.997387	0.669388
MAP3K20	7	78.2927	82.2197	-0.0564371	0.172318	0.243567	0.348564	0.70804	0.807185	0.958739
MAP3K3	7	101.951	98.4184	-0.0989385	0.169324	0.0332361	0.872767	0.705599	0.472897	0.999999
MAP3K4	7	100.41	103.393	0.0393182	0.281262	0.472199	0.328044	0.785703	0.92551	0.948922
MAP3K5	7	103.169	102.259	-0.00935458	0.000767083	0.0214557	0.0936009	0.0838481	0.423452	0.725685
MAP3K7	7	76.1715	78.36	0.13792	0.795023	0.896667	0.285807	0.953092	0.997387	0.921859
MAP3K9	7	127.595	122.705	0.00114638	0.441103	0.241804	0.724636	0.86128	0.807185	0.999999
MAP4K1	7	101.037	115.792	0.127953	0.178809	0.830082	0.0719714	0.70804	0.997387	0.651781
MAP4K2	7	69.5697	69.7563	0.0683465	0.668677	0.619198	0.469942	0.923674	0.95887	0.992207
MAP4K3	7	97.3763	91.7691	-0.078716	0.183804	0.356783	0.356326	0.70804	0.892586	0.960169
MAP4K4	7	120.12	117.28	0.0298722	0.405578	0.318616	0.581153	0.849463	0.846763	0.999999
MAP4K5	7	121.596	108.218	-0.118093	0.444107	0.112507	0.933281	0.86128	0.697235	0.999999
MAPK1	7	88.9014	106.424	0.326049	0.00403092	0.961721	0.000434222	0.180144	0.999238	0.0881471
MAPK10	7	104.732	123.083	0.191614	0.297717	0.951991	0.0519755	0.79822	0.998361	0.578378
MAPK11	7	89.1984	101.071	0.23113	0.404205	0.913865	0.11835	0.849463	0.997387	0.768949
MAPK12	7	115.558	113.02	-0.0486818	0.265993	0.180196	0.649666	0.768244	0.780283	0.999999
MAPK13	7	77.0911	78.5391	0.0499604	0.497267	0.560991	0.465023	0.878003	0.954451	0.992207
MAPK14	7	49.4847	45.449	-0.047215	0.632768	0.255355	0.835219	0.919389	0.80783	0.999999
MAPK15	7	87.0886	81.0684	-0.110142	0.398344	0.231125	0.704502	0.849463	0.807185	0.999999
MAPK3	7	84.2871	85.8197	0.0567758	0.405053	0.782535	0.147433	0.849463	0.997387	0.779703
MAPK8	7	135.323	125.592	-0.185556	0.00019155	0.000672369	0.328277	0.0838481	0.102641	0.948922
MAPK9	7	148.461	150.101	-0.0442949	0.61683	0.570311	0.452903	0.915019	0.955674	0.992207
MAPT	7	105.378	107.816	0.0974222	0.936041	0.679309	0.669339	0.98576	0.967688	0.999999
MARK1	7	95.4744	89.1761	-0.132247	0.871309	0.418422	0.828832	0.965511	0.917749	0.999999
MARK2	7	54.4919	50.3945	-0.300989	0.0184586	0.0172055	0.63473	0.316021	0.416974	0.999999
MARK3	7	87.678	85.6418	-0.10291	0.326279	0.214242	0.709421	0.813334	0.807185	0.999999
MARK4	7	135.129	126.658	-0.0807475	0.956132	0.384068	0.943686	0.987361	0.908732	0.999999
MAST1	7	77.712	74.0837	-0.0747989	0.083838	0.0666838	0.610763	0.565833	0.590038	0.999999
MAT1A	7	110.336	105.104	-0.0965316	0.982411	0.479763	0.913107	0.991714	0.926604	0.999999
MATK	7	109.451	107.566	-0.0436653	0.959168	0.546296	0.811509	0.987361	0.950699	0.999999
MBNL1	7	135.418	120.831	-0.160144	0.336126	0.0488331	0.980492	0.813334	0.529709	0.999999
MC1R	7	68.2922	75.9828	0.0862191	0.191791	0.95386	0.0343921	0.709366	0.998846	0.503169
MC2R	7	110.517	119.042	0.0485251	0.198353	0.672479	0.121808	0.71357	0.967688	0.771491
MC3R	7	105.094	100.107	-0.0529668	0.697041	0.382857	0.750648	0.936196	0.908732	0.999999
MC4R	7	110.171	112.685	0.0617573	0.0443578	0.425906	0.0717004	0.446052	0.920263	0.651781
MC5R	7	102.034	106.063	0.0718896	0.0951389	0.371135	0.159356	0.585236	0.904088	0.779703
MCAM	7	92.6336	92.8601	0.0515957	0.416822	0.337963	0.530333	0.85593	0.869675	0.999999
MDM2	7	83.4023	76.6956	-0.132903	0.0481933	0.3252	0.117973	0.458047	0.8526	0.768949
MELK	7	93.1693	93.9358	0.0342439	0.595442	0.478581	0.484613	0.912754	0.926604	0.992207
MERTK	7	79.2719	77.513	-0.0751311	0.00562301	0.0248634	0.247868	0.191053	0.455245	0.880552
MET	7	100.082	98.409	-0.0211408	0.790561	0.586627	0.576069	0.953092	0.95843	0.999999
METAP1	7	68.3349	68.3772	-0.0634229	0.217325	0.30286	0.319713	0.739725	0.846763	0.946483
METAP2	7	46.1258	47.5437	0.159	0.714571	0.821521	0.314878	0.936385	0.997387	0.938032
MGAM	7	93.8637	94.6787	0.0184587	0.852554	0.653615	0.576454	0.962255	0.95887	0.999999
MGMT	7	128.166	136.008	0.0990862	0.261334	0.760911	0.112672	0.765838	0.996636	0.768949
MGST1	7	98.283	97.3959	-0.0157802	0.188794	0.109267	0.691461	0.70804	0.690312	0.999999
MGST2	7	127.506	127.182	-0.0413257	0.0520528	0.0408081	0.574148	0.462294	0.499899	0.999999
MGST3	7	124.449	101.684	-0.217196	0.00712553	0.000574773	0.974636	0.210945	0.102641	0.999999
MINK1	7	100.488	90.1354	-0.0881657	0.0995404	0.132911	0.372189	0.591828	0.709081	0.972386
MKNK1	7	70.133	71.6802	0.228591	0.34186	0.827318	0.131774	0.813334	0.997387	0.776975
MKNK2	7	123.145	128.164	0.0248971	0.848552	0.647132	0.561219	0.961734	0.95887	0.999999
MLNR	7	78.0634	73.5162	-0.139544	0.311585	0.128987	0.763616	0.803561	0.709081	0.999999
MME	7	76.9493	75.8538	-0.0651535	0.529046	0.255742	0.812967	0.892912	0.80783	0.999999
MMP1	7	110.219	104.134	-0.0857894	0.656315	0.51283	0.621194	0.923674	0.936674	0.999999
MMP13	7	108.281	116.671	0.120159	0.237652	0.933381	0.0649585	0.74232	0.997387	0.641014
MMP14	7	89.9946	100.145	0.140962	0.700202	0.988666	0.12651	0.936385	0.999238	0.774556
MMP15	7	151.883	158.399	0.0264298	0.469384	0.768533	0.241147	0.867093	0.997387	0.874159
MMP16	7	80.4169	75.308	-0.0624406	0.777589	0.42375	0.814951	0.953092	0.920263	0.999999
MMP17	7	104.898	102.233	-0.123352	0.833336	0.40772	0.803139	0.956312	0.917749	0.999999
MMP2	7	85.693	88.5098	0.0410479	0.286477	0.544943	0.258886	0.789153	0.950699	0.889175
MMP26	7	100.981	113.518	0.150676	0.453392	0.94885	0.0986306	0.86128	0.998014	0.740072
MMP3	7	77.6533	82.3722	0.0462534	0.933132	0.898849	0.399002	0.98576	0.997387	0.991226
MMP7	7	89.6338	89.288	-0.183813	0.456683	0.35409	0.553103	0.861815	0.889828	0.999999
MMP8	7	113.306	121.42	0.0168782	0.261387	0.452752	0.285088	0.765838	0.921094	0.921859
MMP9	7	75.062	77.3695	0.0133256	0.462045	0.479302	0.428736	0.863441	0.926604	0.992207
MPL	7	94.3386	101.564	-0.11659	0.69118	0.253193	0.89182	0.935221	0.807185	0.999999
MPO	7	76.3085	67.0536	-0.142759	0.420942	0.0867287	0.958562	0.857216	0.641345	0.999999
MS4A1	7	98.2363	100.412	0.0803654	0.610251	0.620294	0.457483	0.915019	0.95887	0.992207
MSLN	7	115.083	117.119	-0.00882328	0.183142	0.407218	0.299687	0.70804	0.917749	0.932837
MST1R	7	93.36	97.044	0.0546905	0.976714	0.859877	0.499784	0.988568	0.997387	0.993276
MSTN	7	75.502	71.116	-0.0602184	0.478859	0.289709	0.664858	0.869651	0.839358	0.999999
MTNR1A	7	77.5881	74.945	-0.054608	0.513286	0.164094	0.843747	0.889141	0.737903	0.999999
MTNR1B	7	57.0246	58.2074	-0.0186771	0.732333	0.501402	0.652109	0.940572	0.93125	0.999999
MTOR	7	27.6099	29.9047	0.179294	0.874283	0.915929	0.304591	0.965511	0.997387	0.932837
MTTP	7	96.9997	94.4488	-0.0238827	0.942879	0.537847	0.807437	0.987361	0.944751	0.999999
MUC1	7	74.1707	80.013	0.120066	0.792683	0.900146	0.253326	0.953092	0.997387	0.886641
MUC16	7	83.5156	93.4774	0.179945	0.151156	0.746559	0.0823141	0.676202	0.987831	0.69624
MUC5AC	7	144.829	145.408	0.0261812	0.51056	0.44695	0.516122	0.889141	0.921094	0.999999
MUSK	7	115.78	114.834	0.0652099	0.00564194	0.109789	0.0545838	0.191053	0.690312	0.592089
MYH6	7	74.9146	70.7799	-0.0313455	0.769569	0.378136	0.772842	0.953092	0.907654	0.999999
MYH7	7	83.395	86.3801	0.0211877	0.544504	0.639696	0.341116	0.89754	0.95887	0.954292
MYLK	7	68.1853	66.382	-0.0243429	0.460995	0.42845	0.506888	0.863441	0.920263	0.997629
MYLK2	7	70.0723	58.5466	-0.435	0.156232	0.0242054	0.954799	0.680999	0.455245	0.999999
MYLK3	7	103.992	104.86	-0.00180508	0.269278	0.465821	0.341826	0.769976	0.923732	0.954292
MYLK4	7	119.295	127.08	0.0480513	0.0448877	0.642015	0.0345069	0.446052	0.95887	0.503169
MYT1	7	49.4553	43.8305	-0.2077	0.0747505	0.025874	0.80732	0.540455	0.465404	0.999999
NAT1	7	109.177	116.753	0.131283	0.141837	0.639176	0.0750139	0.664883	0.95887	0.669388
NAT2	7	91.98	91.3847	0.0401906	0.260619	0.427092	0.322636	0.765838	0.920263	0.948922
NCAM1	7	100.754	102.782	0.0358828	0.184438	0.390891	0.340848	0.70804	0.914441	0.954292
NCOR2	7	86.1627	82.3979	-0.165116	0.183404	0.0870141	0.798333	0.70804	0.641345	0.999999
NCSTN	7	95.2523	97.1552	0.0240988	0.376946	0.62371	0.255888	0.832103	0.95887	0.889175
NECTIN4	7	119.252	124.147	0.000526306	0.463112	0.553654	0.351515	0.863441	0.950699	0.958739
NEK2	7	98.8171	88.6304	-0.219785	0.0204987	0.00099292	0.982159	0.330576	0.117578	0.999999
NFKB1	7	114.789	109.358	-0.0160903	0.268947	0.195749	0.604949	0.769976	0.79529	0.999999
NGF	7	61.1658	61.2048	-0.0396408	0.518384	0.447625	0.532098	0.891547	0.921094	0.999999
NGFR	7	106.926	106.569	-0.000337943	0.0168414	0.038796	0.345142	0.29996	0.487869	0.956037
NISCH	7	91.5398	86.3997	-0.131866	0.0494328	0.00582454	0.951994	0.458047	0.285403	0.999999
NNMT	7	124.909	121.157	-0.0740157	0.0088528	0.0157146	0.472043	0.228724	0.413527	0.992207
NOS1	7	77.7178	78.6104	0.00417954	0.663198	0.48773	0.585098	0.923674	0.926604	0.999999
NOS2	7	107.267	119.215	0.12089	0.845606	0.966722	0.196556	0.961734	0.999238	0.827595
NOS3	7	72.0674	71.003	-0.0416292	0.605953	0.564242	0.503608	0.915019	0.954451	0.99531
NOTCH1	7	87.2165	92.0464	0.0519077	0.83483	0.78199	0.457369	0.956312	0.997387	0.992207
NPC1	7	98.2981	98.271	0.0282531	0.967139	0.730419	0.685963	0.988568	0.981954	0.999999
NPC1L1	7	119.585	118.532	0.0214936	0.408459	0.709935	0.181874	0.849463	0.974537	0.797663
NPPA	7	96.0591	98.9627	0.0428822	0.581536	0.593022	0.503028	0.909199	0.95887	0.99531
NPR1	7	88.003	91.7737	0.116556	0.660708	0.764874	0.349453	0.923674	0.997143	0.958739
NPSR1	7	117.349	117.11	-0.0250446	0.871964	0.51137	0.761991	0.965511	0.935208	0.999999
NPY5R	7	56.7772	60.5997	0.109529	0.426113	0.576216	0.35702	0.858874	0.955993	0.960169
NQO1	7	123.728	122.173	-0.00996855	0.339057	0.333283	0.51619	0.813334	0.865805	0.999999
NQO2	7	104.486	105.5	-0.0162821	0.623863	0.415561	0.614024	0.916841	0.917749	0.999999
NR1H4	7	62.5289	69.5333	0.188691	0.232749	0.579139	0.216812	0.739902	0.957456	0.858278
NR1I2	7	87.2166	89.0072	0.0818078	0.832131	0.900155	0.241064	0.956312	0.997387	0.874159
NR1I3	7	76.3917	71.1565	-0.0780743	0.949994	0.438407	0.876359	0.987361	0.921094	0.999999
NR3C1	7	85.868	83.2747	-0.0379376	0.984037	0.657912	0.782508	0.991714	0.95887	0.999999
NR3C2	7	102.986	103.979	0.000580885	0.663982	0.312947	0.705799	0.923674	0.846763	0.999999
NRP1	7	130.139	117.54	-0.108608	0.745438	0.244518	0.899738	0.943159	0.807185	0.999999
NT5E	7	95.75	97.8735	-0.00422134	0.452789	0.546527	0.43929	0.86128	0.950699	0.992207
NTRK1	7	95.8318	95.6653	-0.0181687	0.32191	0.608129	0.231411	0.811626	0.95887	0.863425
NTRK2	7	117.59	98.3815	-0.329102	0.0536871	0.0027595	0.999322	0.470132	0.20947	0.999999
NTRK3	7	90.8734	99.6415	0.114895	0.281437	0.854631	0.100633	0.785703	0.997387	0.747577
NTSR1	7	110.393	99.5157	-0.130928	0.00548313	0.00142529	0.914938	0.191053	0.144667	0.999999
NUAK1	7	86.968	88.0258	-0.0735532	0.216252	0.269586	0.360059	0.739725	0.820532	0.960169
NUAK2	7	106.65	109.832	0.03381	0.110431	0.455634	0.107598	0.632752	0.921094	0.760679
ODC1	7	86.1772	89.748	0.147862	0.397934	0.811298	0.174442	0.849463	0.997387	0.796069
OPRD1	7	81.9679	80.8301	0.0180332	0.391525	0.377011	0.488241	0.846815	0.907198	0.992207
OPRK1	7	88.5414	96.0496	0.135158	0.908205	0.917979	0.350542	0.97548	0.997387	0.958739
OPRL1	7	63.437	61.9714	-0.0392222	0.881889	0.50923	0.783752	0.966947	0.933698	0.999999
OPRM1	7	78.7708	76.5151	0.000865256	0.95839	0.537863	0.80713	0.987361	0.944751	0.999999
OXTR	7	102.928	100.475	-0.0579902	0.289893	0.216315	0.67936	0.789153	0.807185	0.999999
P2RX1	7	103.555	114.223	0.182525	0.371808	0.931807	0.0894077	0.830169	0.997387	0.719738
P2RY12	7	91.3449	89.8223	-0.0364095	0.0252439	0.0466506	0.352969	0.359878	0.517894	0.960169
P2RY2	7	82.087	82.4929	-0.08703	0.310013	0.216305	0.496848	0.803561	0.807185	0.992207
P4HTM	7	72.5561	72.9669	0.000678609	0.961493	0.612188	0.743635	0.987361	0.95887	0.999999
PAH	7	72.111	71.0628	-0.0149248	0.00403595	0.00496852	0.614826	0.180144	0.277537	0.999999
PAK1	7	88.5594	94.4925	0.00608455	0.945901	0.671274	0.692094	0.987361	0.967688	0.999999
PAK2	7	70.8969	65.6028	-0.0318651	0.245168	0.0431569	0.937473	0.747126	0.51105	0.999999
PAK3	7	97.3874	102.522	0.0716611	0.898384	0.870145	0.420208	0.971228	0.997387	0.992207
PAK4	7	72.1603	67.1386	-0.187416	0.117558	0.0589299	0.729697	0.648074	0.575665	0.999999
PAK5	7	90.4564	94.616	0.121568	0.796068	0.869413	0.292511	0.953092	0.997387	0.932837
PAK6	7	69.8281	69.5501	-0.0312579	0.853691	0.450222	0.797504	0.962773	0.921094	0.999999
PARP1	7	54.0347	59.3799	0.127323	0.303822	0.836786	0.0906301	0.803561	0.997387	0.719738
PARP2	7	101.033	106.744	0.146998	0.469056	0.882934	0.130819	0.867093	0.997387	0.774556
PCSK9	7	65.2533	66.0082	0.0105213	0.976569	0.713649	0.707471	0.988568	0.975272	0.999999
PDCD1	7	118.998	109.2	-0.02628	0.000740453	0.000199944	0.806321	0.0838481	0.0710301	0.999999
PDCD1LG2	7	117.053	121.083	0.0319128	0.640887	0.758176	0.309139	0.92083	0.996636	0.932837
PDCD4	7	73.0343	71.9578	-0.0589565	0.678747	0.468999	0.662999	0.930086	0.924337	0.999999
PDE10A	7	125.129	124.459	-0.0950327	0.523838	0.366591	0.657674	0.892912	0.899699	0.999999
PDE11A	7	118.575	127.732	0.125915	0.189288	0.84276	0.0577874	0.70804	0.997387	0.603793
PDE3A	7	75.0267	80.6357	0.0945566	0.30669	0.907961	0.0757089	0.803561	0.997387	0.669388
PDE3B	7	79.2508	89.7869	0.0992504	0.319732	0.804987	0.104294	0.811626	0.997387	0.751098
PDE4A	7	109.902	111.169	0.0166149	0.561912	0.594478	0.412759	0.902771	0.95887	0.992207
PDE4B	7	57.6548	63.0152	0.174768	0.877723	0.909031	0.334592	0.966856	0.997387	0.948922
PDE4C	7	88.066	81.5413	-0.00256837	0.604746	0.40095	0.584044	0.915019	0.917749	0.999999
PDE4D	7	98.7859	98.2714	0.0632469	0.909804	0.706506	0.634581	0.975722	0.973013	0.999999
PDE5A	7	103.281	101.35	-0.00114169	0.932044	0.739732	0.600088	0.985617	0.987004	0.999999
PDE6C	7	72.8947	85.7071	0.250376	0.195919	0.991812	0.0144581	0.71357	0.999238	0.348219
PDE7A	7	90.1797	80.508	-0.186548	0.00602039	0.0109844	0.513409	0.191053	0.390222	0.999999
PDE7B	7	103.695	101.8	-0.015319	0.936507	0.553378	0.804133	0.98576	0.950699	0.999999
PDE8A	7	75.6493	80.766	0.0553326	0.324068	0.62602	0.257343	0.811626	0.95887	0.889175
PDE8B	7	129.374	130.451	0.0116635	0.144465	0.353453	0.172132	0.664883	0.889828	0.796069
PDF	7	99.028	103.517	0.0554708	0.449784	0.659265	0.314621	0.86128	0.95887	0.938032
PDGFRA	7	72.9024	69.4225	-0.18667	0.77264	0.368992	0.842835	0.953092	0.900923	0.999999
PDGFRB	7	80.7191	86.2067	0.0739228	0.0252147	0.059965	0.265794	0.359878	0.575665	0.902024
PDPK1	7	45.0402	47.001	-0.0080553	0.620122	0.49409	0.528252	0.915923	0.926604	0.999999
PGA5	7	123.507	125.327	0.0102983	0.0962375	0.126971	0.451121	0.585236	0.709081	0.992207
PGF	7	78.1205	74.5736	-0.0961267	0.565149	0.344804	0.725155	0.902771	0.878076	0.999999
PGR	7	70.2364	77.656	0.145959	0.0174752	0.84632	0.00274699	0.302917	0.997387	0.222001
PHKG1	7	150.148	145.441	-0.00321237	0.965238	0.618207	0.785819	0.988568	0.95887	0.999999
PHKG2	7	130.075	124.135	-0.114522	0.0610237	0.0187211	0.752607	0.49836	0.416974	0.999999
PIGF	7	69.7416	77.3148	0.0523554	0.221324	0.665674	0.152584	0.739902	0.963261	0.779703
PIK3CA	7	96.4981	103.976	0.0671774	0.278061	0.712088	0.150819	0.783976	0.974833	0.779703
PIK3CB	7	70.3267	69.6232	-0.000950479	0.987935	0.705813	0.717587	0.992124	0.973013	0.999999
PIK3CD	7	64.1877	73.6866	0.200788	0.56171	0.989414	0.0882253	0.902771	0.999238	0.719738
PIK3CG	7	84.2904	84.156	0.0369526	0.707349	0.679034	0.4136	0.936385	0.967688	0.992207
PIM1	7	83.7118	79.6435	-0.0927671	0.0820856	0.253066	0.250637	0.560787	0.807185	0.885959
PIM2	7	78.743	82.3402	0.0888685	0.514596	0.775887	0.220161	0.889141	0.997387	0.861841
PIM3	7	94.4974	100.907	0.12928	0.119743	0.762302	0.057391	0.648074	0.996636	0.603793
PIP4K2B	7	81.0091	84.2654	0.107076	0.398615	0.79089	0.175746	0.849463	0.997387	0.796069
PIP5K1A	7	83.0177	86.6325	0.242705	0.179621	0.392467	0.230821	0.70804	0.915756	0.863425
PKM	7	49.5301	54.6366	0.0869601	0.918531	0.862402	0.375685	0.980693	0.997387	0.973472
PKN1	7	94.0808	93.3788	-0.0015976	0.592184	0.64316	0.405583	0.912683	0.95887	0.992207
PKN2	7	40.4066	48.8099	0.318682	0.42583	0.994274	0.0454603	0.858874	0.999238	0.557597
PLA2G10	7	72.2639	74.5607	0.0706613	0.183964	0.212334	0.482106	0.70804	0.807185	0.992207
PLA2G2A	7	105.442	101.281	-0.0244381	0.120554	0.14472	0.414192	0.648074	0.726497	0.992207
PLA2G2D	7	136.702	141.975	-0.00490572	0.743974	0.648035	0.492035	0.943159	0.95887	0.992207
PLA2G2E	7	89.2431	98.4501	0.130295	0.684849	0.891078	0.20706	0.933945	0.997387	0.845493
PLA2G4A	7	104.236	109.678	0.131352	0.0488154	0.734545	0.0156766	0.458047	0.98298	0.359297
PLA2G7	7	142.737	141.203	0.0826718	0.122097	0.623026	0.104223	0.648074	0.95887	0.751098
PLAT	7	87.4517	85.5228	-0.0815663	0.886287	0.559086	0.755897	0.967292	0.954451	0.999999
PLD1	7	84.8991	83.9629	0.0264939	0.661997	0.574756	0.508769	0.923674	0.955993	0.999947
PLG	7	101.92	96.7909	-0.0437006	0.0204893	0.00541126	0.825856	0.330576	0.284793	0.999999
PLGLB2	7	78.2259	70.9036	-0.364979	0.757839	0.151842	0.97723	0.948348	0.726497	0.999999
PLK1	7	18.8682	15.4496	-0.396189	0.489937	0.0793395	0.97696	0.874623	0.640576	0.999999
PLK4	7	39.7563	44.8458	0.073255	0.445421	0.704477	0.223876	0.86128	0.973013	0.862135
PMEL	7	84.4369	89.5	0.0952295	0.269844	0.550795	0.211465	0.769976	0.950699	0.854877
PMP22	7	112.87	107.507	-0.0406531	0.687888	0.234388	0.891311	0.934502	0.807185	0.999999
PNLIP	7	99.2619	91.6168	-0.0734628	0.294471	0.0995157	0.833743	0.79822	0.679865	0.999999
PNMT	7	79.3149	81.7194	0.0810167	0.304004	0.553062	0.298098	0.803561	0.950699	0.932837
PNP	7	78.5843	83.0171	0.11392	0.311569	0.796771	0.0910574	0.803561	0.997387	0.719738
POLA1	7	42.8298	44.0121	-0.0695876	0.580322	0.403011	0.574086	0.909199	0.917749	0.999999
POLD1	7	36.3193	41.051	0.242649	0.16618	0.782832	0.0677728	0.701823	0.997387	0.651781
POLE	7	26.2761	26.2104	-0.173896	0.86681	0.547953	0.72856	0.965509	0.950699	0.999999
PON1	7	132.393	132.374	-0.0568619	0.461441	0.276968	0.680251	0.863441	0.830263	0.999999
PON2	7	125.824	116.226	-0.0947326	0.620468	0.190438	0.932459	0.915923	0.79529	0.999999
PON3	7	108.791	110.945	0.0283136	0.724283	0.781272	0.358406	0.93932	0.997387	0.960169
POR	7	88.1639	100.634	0.198095	0.315574	0.973982	0.0466348	0.809289	0.999238	0.557597
PORCN	7	69.6519	66.6778	-0.0709518	0.786683	0.588136	0.563851	0.953092	0.95887	0.999999
PPARA	7	97.016	110.267	0.147792	0.249388	0.974612	0.0353493	0.754509	0.999238	0.503169
PPARD	7	95.0129	92.062	-0.0202994	0.888528	0.507737	0.778766	0.96825	0.933014	0.999999
PPARG	7	110.472	118.403	0.107568	0.950307	0.931897	0.347051	0.987361	0.997387	0.958739
PPAT	7	51.5986	52.1312	0.01845	0.973685	0.625908	0.752819	0.988568	0.95887	0.999999
PPIA	7	81.0387	84.7576	0.109623	0.461391	0.756831	0.264533	0.863441	0.996636	0.901443
PPIB	7	53.6587	52.0579	-0.0677613	0.143067	0.23862	0.393225	0.664883	0.807185	0.986051
PPID	7	124.387	129.719	0.0797445	0.511727	0.717231	0.301374	0.889141	0.975272	0.932837
PPP3CA	7	79.4885	74.7338	-0.109186	0.342498	0.08824	0.929007	0.813334	0.641345	0.999999
PRAME	7	116.093	113.182	0.00464937	0.325467	0.286955	0.572517	0.81281	0.83387	0.999999
PRCP	7	84.6335	93.227	0.268383	0.369031	0.911699	0.0985209	0.830169	0.997387	0.740072
PRKAA1	7	115.137	110.983	-0.104433	0.0749117	0.0149637	0.873886	0.540455	0.401197	0.999999
PRKAA2	7	106.261	113.827	0.0624261	0.000745878	0.116204	0.0061151	0.0838481	0.702661	0.289652
PRKACA	7	99.0294	94.9427	-0.0968263	0.439842	0.248579	0.735257	0.86128	0.807185	0.999999
PRKCA	7	68.5622	68.1261	0.0615434	0.636471	0.787835	0.300274	0.92083	0.997387	0.932837
PRKCB	7	106.736	98.3217	-0.123926	0.552166	0.118619	0.967575	0.899803	0.708653	0.999999
PRKCD	7	88.8751	79.3757	-0.137402	0.817709	0.208908	0.976652	0.954246	0.807185	0.999999
PRKCE	7	63.7364	76.9322	0.271257	0.0510084	0.940045	0.00816612	0.458047	0.997387	0.315985
PRKCG	7	86.1249	92.7694	0.129072	0.420827	0.93864	0.0954888	0.857216	0.997387	0.732345
PRKCH	7	96.4151	101.653	0.0440281	0.219314	0.522282	0.164415	0.739725	0.941832	0.782222
PRKCI	7	118.232	114.995	-0.0301348	0.401203	0.247808	0.652271	0.849463	0.807185	0.999999
PRKCQ	7	101.462	103.226	0.0178539	0.800313	0.594197	0.599868	0.954246	0.95887	0.999999
PRKCZ	7	66.683	65.3791	0.0158859	0.628602	0.500159	0.575252	0.917315	0.93125	0.999999
PRKD1	7	77.0288	80.5571	0.0578023	0.946779	0.88627	0.44155	0.987361	0.997387	0.992207
PRKD2	7	93.6397	93.3732	-0.0450167	0.724791	0.574187	0.592059	0.93932	0.955993	0.999999
PRKD3	7	89.4469	96.4827	0.136837	0.547254	0.933962	0.172695	0.898667	0.997387	0.796069
PRKG2	7	106.591	109.752	0.0801117	0.039679	0.482132	0.0470656	0.433722	0.926604	0.557597
PRKX	7	115.822	124.102	0.0918209	0.0274001	0.86907	0.00594512	0.377329	0.997387	0.289652
PRLR	7	86.8703	95.7531	0.162881	0.616366	0.938088	0.154642	0.915019	0.997387	0.779703
PRPF4	7	44.8609	42.7565	0.131889	0.803692	0.56588	0.642189	0.954246	0.954451	0.999999
PRPF4B	7	45.4621	41.7695	-0.131074	0.041987	0.0299652	0.684967	0.441404	0.472897	0.999999
PRSS1	7	93.0964	99.3387	0.112784	0.64846	0.909617	0.187985	0.922383	0.997387	0.809474
PSCA	7	77.7508	78.1182	-0.0646063	0.198047	0.133483	0.638736	0.71357	0.709081	0.999999
PSEN1	7	85.5972	80.796	-0.0659388	0.0160546	0.00698399	0.792271	0.296281	0.29189	0.999999
PSEN2	7	109.695	108.712	0.0287821	0.970169	0.739163	0.649969	0.988568	0.987004	0.999999
PSENEN	7	72.5373	87.7249	0.246884	0.0443028	0.91485	0.0091556	0.446052	0.997387	0.315985
PSMB1	7	40.3427	37.3558	-0.163835	0.859477	0.29611	0.92476	0.963853	0.845687	0.999999
PSMB2	7	47.5817	48.3061	-0.113295	0.151478	0.405049	0.218527	0.676202	0.917749	0.859555
PSMB5	7	56.631	62.5041	-0.0841749	0.788955	0.656506	0.562377	0.953092	0.95887	0.999999
PSMB8	7	104.707	117.189	0.155693	0.512246	0.921872	0.0989541	0.889141	0.997387	0.740072
PTAFR	7	99.1151	99.0836	-0.0212775	0.023871	0.156941	0.175941	0.359878	0.726497	0.796069
PTGDR	7	96.2387	98.6842	0.0482046	0.0773209	0.307643	0.181232	0.549365	0.846763	0.797663
PTGDR2	7	106.723	105.438	-0.0623902	0.758145	0.372487	0.772053	0.948348	0.904088	0.999999
PTGER1	7	134.918	143.241	0.0106246	0.860752	0.671032	0.600097	0.963853	0.967688	0.999999
PTGER2	7	93.2059	86.6496	-0.107322	0.68484	0.300927	0.779071	0.933945	0.846763	0.999999
PTGER3	7	87.7951	89.6735	0.0104845	0.59527	0.584912	0.49026	0.912754	0.957619	0.992207
PTGER4	7	112.089	109.217	-0.0110447	0.961652	0.537276	0.796907	0.987361	0.944751	0.999999
PTGES	7	89.0159	87.691	0.0414541	0.634239	0.583774	0.489334	0.920586	0.957619	0.992207
PTGFR	7	121.841	110.698	-0.107938	0.569021	0.130063	0.934953	0.902771	0.709081	0.999999
PTGIR	7	95.6219	90.6845	-0.0913059	0.239017	0.125577	0.721075	0.74232	0.709081	0.999999
PTGS1	7	125.27	123.568	0.081068	0.584883	0.72684	0.308993	0.909199	0.978994	0.932837
PTGS2	7	90.829	81.526	-0.247426	0.740551	0.154527	0.978335	0.943159	0.726497	0.999999
PTH1R	7	57.8451	61.0426	0.155155	0.33991	0.886279	0.118097	0.813334	0.997387	0.768949
PTHLH	7	67.8393	70.4354	0.0677147	0.375469	0.41924	0.380923	0.832103	0.917749	0.973472
PTK2	7	43.7691	41.3126	-0.0454354	0.338225	0.227961	0.679302	0.813334	0.807185	0.999999
PTK2B	7	83.9855	85.0872	0.00415517	0.464034	0.557445	0.343773	0.863441	0.954373	0.954324
PTK6	7	71.9528	70.3854	-0.0166378	0.848221	0.566104	0.680118	0.961734	0.954451	0.999999
PTPN7	7	83.6733	75.9028	-0.21513	0.0145811	0.144978	0.0776241	0.287775	0.726497	0.676711
PTPRC	7	75.0353	76.8337	-0.0469629	0.00850414	0.0716493	0.181477	0.225543	0.611558	0.797663
RAB9A	7	86.2152	78.0173	-0.227973	0.699434	0.128571	0.986731	0.936385	0.709081	0.999999
RAF1	7	66.0224	79.3252	0.313118	0.351702	0.997054	0.0348922	0.815284	0.999238	0.503169
RAMP1	7	85.7183	92.8609	0.125263	0.00279597	0.538674	0.00415624	0.158923	0.945008	0.236241
RARA	7	83.4456	87.3975	0.0894272	0.628918	0.636335	0.440257	0.917315	0.95887	0.992207
RARB	7	79.0741	75.8154	-0.117468	0.48386	0.151665	0.886964	0.871573	0.726497	0.999999
RARG	7	48.5748	45.251	-0.122928	0.239284	0.104694	0.812479	0.74232	0.68783	0.999999
RECQL	7	97.5366	100.804	0.0431226	0.00857094	0.719889	0.00333834	0.225543	0.975272	0.222001
REN	7	88.4562	89.9063	0.0339133	0.958907	0.812295	0.543881	0.987361	0.997387	0.999999
RET	7	95.0248	97.9092	0.0312767	0.000355314	0.0538433	0.0107539	0.0838481	0.562584	0.315985
RHD	7	125.789	121.11	-0.0424409	0.828907	0.569932	0.668391	0.956312	0.955674	0.999999
RIOK1	7	101.716	97.9432	-0.152797	0.274452	0.152591	0.76772	0.776885	0.726497	0.999999
RIOK2	7	60.3432	53.215	-0.224772	0.382653	0.0463033	0.943866	0.836537	0.517894	0.999999
RIOK3	7	79.6705	82.6027	0.0376115	0.250962	0.280134	0.412835	0.756926	0.831356	0.992207
RIPK1	7	97.733	101.531	-0.0632593	0.733621	0.607358	0.571185	0.940572	0.95887	0.999999
RIPK2	7	90.9544	95.0042	0.0466967	0.304579	0.870957	0.1093	0.803561	0.997387	0.768886
RIPK4	7	87.9748	89.4343	0.0315053	0.232418	0.420539	0.318602	0.739902	0.917749	0.945164
ROCK1	7	118.257	111.066	-0.0970398	0.677551	0.195761	0.931937	0.929442	0.79529	0.999999
ROCK2	7	79.9552	60.46	-0.357294	0.137367	0.0149262	0.975066	0.66287	0.401197	0.999999
RORC	7	93.4537	91.0834	-0.0192533	0.884366	0.655724	0.649245	0.967292	0.95887	0.999999
ROS1	7	108.201	119.853	0.175478	0.217982	0.990961	0.0167504	0.739725	0.999238	0.371912
RPS6KA1	7	175.547	161.905	-0.101421	0.636028	0.227706	0.883724	0.92083	0.807185	0.999999
RPS6KA2	7	121.614	127.831	0.0669745	0.639564	0.890255	0.244321	0.92083	0.997387	0.876718
RPS6KA3	7	94.733	104.154	0.114954	0.0376148	0.903521	0.00753347	0.418657	0.997387	0.315985
RPS6KA4	7	50.2694	52.8077	0.0270537	0.320099	0.598352	0.222123	0.811626	0.95887	0.862135
RPS6KA5	7	94.108	88.0845	-0.0566542	0.693251	0.323236	0.768949	0.935221	0.85059	0.999999
RPS6KA6	7	110.116	119.867	0.0884793	0.419553	0.87497	0.12471	0.857216	0.997387	0.771491
RPS6KB1	7	66.7899	79.2324	0.290841	0.217306	0.998304	0.0166783	0.739725	0.999238	0.371912
RRM1	7	13.4694	9.46492	-0.477161	0.725335	0.172086	0.961007	0.93932	0.754734	0.999999
RRM2	7	19.7191	17.7555	-0.115866	0.492386	0.227153	0.728378	0.876792	0.807185	0.999999
RTN4	7	87.195	81.9662	-0.10359	0.189342	0.126802	0.649657	0.70804	0.709081	0.999999
RXRA	7	52.2541	58.5939	0.125017	0.84925	0.923034	0.311669	0.961734	0.997387	0.932837
RXRB	7	96.6435	91.9452	-0.103943	0.285611	0.0727328	0.887098	0.789153	0.611558	0.999999
RXRG	7	119.932	115.274	-0.120672	0.0383065	0.182127	0.19077	0.421966	0.780283	0.813832
RYR1	7	82.4947	85.7404	0.0889461	0.455899	0.913558	0.141537	0.861797	0.997387	0.779703
RYR3	7	84.1905	80.686	-0.0571815	0.771841	0.528134	0.693685	0.953092	0.944751	0.999999
S1PR1	7	55.4247	55.5798	0.0122988	0.866987	0.60941	0.659043	0.965509	0.95887	0.999999
S1PR2	7	170.582	169.587	0.0551136	0.122737	0.490052	0.146812	0.648074	0.926604	0.779703
S1PR3	7	103.411	94.3078	-0.0863631	0.282048	0.0956215	0.86621	0.785864	0.667282	0.999999
S1PR4	7	116.283	116.968	0.1149	0.21579	0.62562	0.150617	0.739725	0.95887	0.779703
S1PR5	7	95.8623	90.2839	-0.0665137	0.326988	0.118691	0.81694	0.813334	0.708653	0.999999
SCN10A	7	102.112	111.543	0.090129	0.179249	0.935644	0.0331115	0.70804	0.997387	0.503169
SCN11A	7	101.304	96.4061	-0.122597	0.127782	0.0445985	0.829455	0.651024	0.517078	0.999999
SCN1A	7	105.707	100.781	-0.100607	0.428288	0.271833	0.699588	0.860817	0.821861	0.999999
SCN2A	7	88.9389	99.2011	0.116346	0.234855	0.885353	0.0518923	0.74232	0.997387	0.578378
SCN3A	7	102.023	103.555	0.00348545	0.467358	0.440962	0.476609	0.865862	0.921094	0.992207
SCN4A	7	102.105	92.3718	-0.131044	0.0783744	0.00680697	0.973761	0.55262	0.29189	0.999999
SCN5A	7	70.5259	70.7642	0.0108537	0.485028	0.431699	0.489948	0.871573	0.921094	0.992207
SCN7A	7	58.6017	62.0365	0.0160045	0.393932	0.485568	0.358213	0.849434	0.926604	0.960169
SCN8A	7	53.0655	47.9048	-0.197219	0.606449	0.148226	0.927658	0.915019	0.726497	0.999999
SCN9A	7	103.334	112.175	0.0767191	0.527366	0.95726	0.133863	0.892912	0.999238	0.779703
SCNN1A	7	126.041	116.885	-0.0878073	0.365242	0.286712	0.633943	0.828759	0.83387	0.999999
SCTR	7	86.0263	91.0797	0.025029	0.539272	0.797661	0.19117	0.895217	0.997387	0.813832
SDC1	7	118.472	108.792	-0.0977141	0.192193	0.0346103	0.918271	0.709366	0.472897	0.999999
SELE	7	148.306	138.453	-0.117937	0.695277	0.256431	0.871682	0.936196	0.80783	0.999999
SELL	7	125.018	119.189	-0.0392742	0.617981	0.318935	0.722315	0.915019	0.846763	0.999999
SELP	7	114.513	112.141	-0.000943019	0.584395	0.463085	0.479839	0.909199	0.923732	0.992207
SERPINA7	7	114.237	108.937	-0.111672	0.956837	0.455769	0.888077	0.987361	0.921094	0.999999
SERPINC1	7	95.0608	90.5181	-0.11755	0.822145	0.315579	0.897653	0.956312	0.846763	0.999999
SF3B3	7	19.7569	22.3157	0.196146	0.376947	0.810267	0.15495	0.832103	0.997387	0.779703
SGK3	7	195.49	204.708	0.0525773	0.378695	0.846861	0.1298	0.832103	0.997387	0.774556
SHBG	7	89.3368	97.767	0.101061	0.238996	0.88657	0.0523231	0.74232	0.997387	0.578378
SHH	7	70.1338	58.7671	-0.12632	0.369601	0.112415	0.867142	0.830169	0.697235	0.999999
SI	7	90.3299	87.7243	-0.0821928	0.238956	0.217474	0.496499	0.74232	0.807185	0.992207
SIGMAR1	7	57.7072	61.8907	0.0803435	0.506148	0.824975	0.229199	0.889141	0.997387	0.863425
SIK1	7	108.2	106.654	-0.0686315	0.607238	0.44665	0.594628	0.915019	0.921094	0.999999
SIK2	7	118.236	112.498	-0.126488	0.870555	0.233817	0.939743	0.965511	0.807185	0.999999
SIK3	7	128.906	131.007	-0.0108639	0.880528	0.600049	0.674677	0.966947	0.95887	0.999999
SIRT1	7	86.9739	80.4369	-0.0869788	0.367573	0.2399	0.688177	0.830169	0.807185	0.999999
SLAMF7	7	92.5709	88.8416	-0.0157339	0.289831	0.219215	0.676608	0.789153	0.807185	0.999999
SLC10A1	7	88.9679	90.4534	0.0736376	0.744792	0.707199	0.415426	0.943159	0.973013	0.992207
SLC10A2	7	117.603	111.621	-0.0666997	0.354504	0.195863	0.705647	0.817284	0.79529	0.999999
SLC12A1	7	90.4843	81.5443	-0.114013	0.289223	0.142892	0.782033	0.789153	0.726497	0.999999
SLC12A3	7	119.737	117.38	-0.0740954	0.308556	0.317437	0.470543	0.803561	0.846763	0.992207
SLC13A1	7	76.3256	74.2933	-0.0078976	0.47794	0.280239	0.685424	0.869651	0.831356	0.999999
SLC13A2	7	86.0958	81.56	-0.112266	0.873432	0.342526	0.885174	0.965511	0.876231	0.999999
SLC13A3	7	67.6101	67.6646	-0.039831	0.00782718	0.435148	0.0111184	0.219429	0.921094	0.315985
SLC15A1	7	166.381	159.183	-0.0492472	0.184186	0.183514	0.529919	0.70804	0.781512	0.999999
SLC15A2	7	91.9582	100.994	0.108214	0.640547	0.679629	0.3556	0.92083	0.967688	0.960169
SLC16A1	7	85.6306	84.9913	0.0145659	0.515538	0.393525	0.608818	0.889141	0.916291	0.999999
SLC18A2	7	59.3694	56.946	-0.048008	0.804317	0.498491	0.729992	0.954246	0.929601	0.999999
SLC19A1	7	80.5863	75.5663	-0.101456	0.646407	0.232779	0.872398	0.921308	0.807185	0.999999
SLC1A1	7	90.441	89.2528	0.0386476	0.159775	0.252037	0.456557	0.690094	0.807185	0.992207
SLC22A1	7	94.7442	94.6899	-0.052494	0.749438	0.510852	0.652856	0.945172	0.935208	0.999999
SLC22A10	7	83.6059	82.9086	-0.00862465	0.145371	0.338609	0.23733	0.664883	0.869675	0.874159
SLC22A11	7	67.7345	69.7467	0.0317767	0.783195	0.803654	0.343587	0.953092	0.997387	0.954324
SLC22A12	7	34.8893	41.0307	0.184666	0.707541	0.938619	0.223281	0.936385	0.997387	0.862135
SLC22A13	7	94.6389	100.04	0.103415	0.864805	0.895827	0.3782	0.965509	0.997387	0.973472
SLC22A14	7	140.057	125.062	-0.141666	0.693413	0.124656	0.969806	0.935221	0.709081	0.999999
SLC22A15	7	55.4439	58.478	-0.0468497	0.508233	0.475045	0.426682	0.889141	0.926604	0.992207
SLC22A16	7	78.7907	86.5777	0.200363	0.387563	0.928996	0.0895676	0.842064	0.997387	0.719738
SLC22A17	7	82.7981	79.5608	-0.0403054	0.0464172	0.0603618	0.511877	0.44927	0.575665	0.999999
SLC22A18	7	106.798	110.14	0.137279	0.186696	0.573086	0.152359	0.70804	0.955993	0.779703
SLC22A2	7	98.555	112.369	0.188099	0.229129	0.921189	0.0608124	0.739902	0.997387	0.626192
SLC22A3	7	123.899	118.725	-0.027117	0.0425562	0.0326252	0.572534	0.441404	0.472897	0.999999
SLC22A4	7	106.492	112.909	0.0805723	0.124001	0.490587	0.159067	0.648074	0.926604	0.779703
SLC22A5	7	106.428	105.176	0.00908286	0.154821	0.502668	0.147801	0.679016	0.93125	0.779703
SLC22A6	7	82.8741	85.4181	0.0871512	0.0582278	0.651707	0.0389121	0.48387	0.95887	0.515774
SLC22A7	7	70.514	70.7375	-0.023994	0.0505915	0.187352	0.197573	0.458047	0.787653	0.827595
SLC22A8	7	97.873	99.5155	0.00344868	0.974532	0.709236	0.710806	0.988568	0.974537	0.999999
SLC22A9	7	91.5334	94.2791	-0.0464817	0.145429	0.444757	0.177716	0.664883	0.921094	0.796638
SLC27A1	7	77.3845	70.7209	-0.120115	0.412607	0.174674	0.81831	0.854687	0.762407	0.999999
SLC28A1	7	109.661	103.333	-0.0414913	0.355692	0.259856	0.617146	0.817861	0.80783	0.999999
SLC28A2	7	75.0313	73.7021	-0.0535686	0.194257	0.0460936	0.777136	0.711442	0.517894	0.999999
SLC28A3	7	79.2102	79.9986	-0.0136767	0.509335	0.626864	0.328833	0.889141	0.95887	0.948922
SLC29A1	7	99.7519	83.7659	-0.179428	0.0966385	0.0379032	0.799977	0.585236	0.487869	0.999999
SLC29A2	7	44.9822	49.4238	0.165308	0.855838	0.879427	0.359878	0.962902	0.997387	0.960169
SLC2A4	7	83.5042	86.8765	0.0416523	0.0459602	0.0620568	0.44782	0.44927	0.577913	0.992207
SLC2A5	7	119.921	124.625	0.151756	0.245537	0.706989	0.150388	0.747126	0.973013	0.779703
SLC34A2	7	60.2407	63.2288	0.0207653	0.461689	0.561458	0.364228	0.863441	0.954451	0.965961
SLC40A1	7	77.9417	76.4165	-0.0718904	0.187767	0.148763	0.560106	0.70804	0.726497	0.999999
SLC44A4	7	101.962	97.4049	-0.0486957	0.341279	0.132389	0.853715	0.813334	0.709081	0.999999
SLC47A1	7	132.11	129.677	-0.014751	0.56647	0.502281	0.514604	0.902771	0.93125	0.999999
SLC47A2	7	99.8297	105.614	0.131167	0.751615	0.951873	0.195257	0.945172	0.998361	0.825774
SLC5A1	7	88.9112	84.089	-0.0914614	0.488914	0.215069	0.773055	0.873895	0.807185	0.999999
SLC5A2	7	100.753	93.7213	-0.0343357	0.04458	0.135806	0.273389	0.446052	0.712103	0.911939
SLC5A4	7	68.4932	69.2393	0.131773	0.53461	0.77746	0.254008	0.893124	0.997387	0.886844
SLC5A6	7	59.0143	59.3011	0.0401025	0.824934	0.706271	0.527609	0.956312	0.973013	0.999999
SLC6A1	7	104.038	109.076	-0.0156441	0.000559463	0.484683	0.000949764	0.0838481	0.926604	0.122692
SLC6A2	7	132.094	112.832	-0.316921	0.0251365	0.00650444	0.935656	0.359878	0.288838	0.999999
SLC6A3	7	138.328	138.584	0.017971	0.528279	0.320451	0.630099	0.892912	0.847972	0.999999
SLC6A4	7	94.5216	92.2996	-0.094538	0.627012	0.290615	0.837295	0.917315	0.839358	0.999999
SLC6A6	7	82.1154	67.6194	-0.364514	0.140577	0.00926989	0.99961	0.664883	0.356014	0.999999
SLC6A9	7	58.558	59.9922	0.0290952	0.232703	0.15102	0.583642	0.739902	0.726497	0.999999
SLC7A5	7	96.9881	100.325	0.0981829	0.4351	0.760047	0.198017	0.86128	0.996636	0.827595
SLC7A7	7	126.195	135.233	0.0973205	0.096253	0.794015	0.0361856	0.585236	0.997387	0.509107
SLC7A8	7	95.9683	84.7788	-0.146034	0.707346	0.161187	0.941768	0.936385	0.734124	0.999999
SLC9A1	7	90.8084	102.352	0.180821	0.165429	0.9718	0.0210966	0.701823	0.999238	0.42223
SLC9A3	7	87.3714	83.8972	-0.0321584	0.126049	0.454091	0.132567	0.650002	0.921094	0.77842
SLCO1A2	7	118.27	121.7	-0.0227114	0.0209373	0.271725	0.0635723	0.330576	0.821861	0.638362
SLCO1B1	7	128.339	130.011	0.0543689	0.947901	0.835913	0.472253	0.987361	0.997387	0.992207
SLCO1B3	7	160.431	149.836	-0.0421865	0.0354939	0.0573195	0.482903	0.416833	0.575665	0.992207
SLCO1C1	7	123.014	130.502	0.103079	0.371655	0.639127	0.206373	0.830169	0.95887	0.845117
SLCO2A1	7	89.6525	81.8608	-0.0378124	0.252989	0.328644	0.335356	0.756926	0.860043	0.948922
SLCO2B1	7	101.655	97.0467	-0.104306	0.0949274	0.120011	0.481907	0.585236	0.709081	0.992207
SLCO3A1	7	118.979	112.777	-0.0494194	0.0498607	0.234121	0.194518	0.458047	0.807185	0.825106
SLCO4A1	7	79.7262	81.7737	-0.0312741	0.786109	0.576582	0.627735	0.953092	0.955993	0.999999
SLCO4C1	7	153.386	153.948	0.0781739	0.506546	0.649929	0.367208	0.889141	0.95887	0.968094
SLCO5A1	7	93.3339	104.571	0.188287	0.0818111	0.722959	0.0408721	0.560787	0.975272	0.523236
SLCO6A1	7	78.858	74.8516	-0.0636874	0.599665	0.248913	0.86623	0.914894	0.807185	0.999999
SLK	7	99.9522	102.07	-0.00246729	0.300545	0.466836	0.296781	0.803561	0.923732	0.932837
SMN1	7	143.771	141.188	0.0205948	0.657634	0.306183	0.792093	0.923674	0.846763	0.999999
SMO	7	55.6529	63.3569	0.117378	0.359735	0.888788	0.119038	0.825731	0.997387	0.768949
SNAP25	7	83.797	91.7973	0.127549	0.016748	0.927476	0.00210643	0.29996	0.997387	0.199549
SOD1	7	33.9995	36.5912	0.287555	0.857148	0.881293	0.355631	0.963274	0.997387	0.960169
SOD2	7	37.1054	34.6032	-0.183824	0.663581	0.396565	0.744271	0.923674	0.916291	0.999999
SOD3	7	124.96	128.69	0.0673292	0.536767	0.652038	0.331479	0.893124	0.95887	0.948922
SOST	7	100.219	104.625	0.107057	0.961569	0.910037	0.332157	0.987361	0.997387	0.948922
SPP1	7	111.165	117.479	0.0539232	0.832262	0.859476	0.371647	0.956312	0.997387	0.972386
SQLE	7	76.7858	73.9268	-0.127612	0.0139931	0.0139345	0.566084	0.287775	0.401197	0.999999
SRC	7	98.2991	96.0892	-0.0333836	0.957427	0.490231	0.842127	0.987361	0.926604	0.999999
SRD5A1	7	105.633	97.1775	-0.0352996	0.809202	0.441126	0.720428	0.954246	0.921094	0.999999
SRD5A2	7	137.142	123.452	-0.172125	0.0712525	0.0334816	0.791026	0.540455	0.472897	0.999999
SRD5A3	7	80.934	85.824	0.165017	0.750132	0.8845	0.302158	0.945172	0.997387	0.932837
SRMS	7	92.6287	97.9104	0.0496851	0.715036	0.689669	0.474603	0.936385	0.971278	0.992207
SRPK1	7	96.6915	84.1727	-0.227929	0.316066	0.0497763	0.980807	0.809289	0.53585	0.999999
SRPK2	7	92.5223	93.0146	0.0408607	0.621743	0.611542	0.486973	0.915923	0.95887	0.992207
SRPK3	7	70.2053	71.8863	0.0693162	0.875131	0.771749	0.482531	0.965511	0.997387	0.992207
SST	7	97.6201	96.2159	-0.0690853	0.0907046	0.124813	0.395091	0.585236	0.709081	0.986687
SSTR1	7	101.493	109.38	0.0474538	0.0362152	0.834576	0.00889858	0.418657	0.997387	0.315985
SSTR2	7	106.018	107.395	-0.00426175	0.178993	0.146306	0.537275	0.70804	0.726497	0.999999
SSTR3	7	118.672	126.727	0.124452	0.742792	0.957782	0.171233	0.943159	0.999238	0.796069
SSTR4	7	107.493	115.55	0.139158	0.787383	0.962313	0.222049	0.953092	0.999238	0.862135
SSTR5	7	138.037	137.418	0.0151338	0.623976	0.332442	0.724732	0.916841	0.865201	0.999999
STAT3	7	55.5119	39.9225	-0.286284	0.200968	0.0306177	0.964032	0.716004	0.472897	0.999999
STEAP1	7	130.899	129.222	-0.0579586	0.813547	0.407774	0.787219	0.954246	0.917749	0.999999
STK10	7	75.3671	67.9251	-0.164818	0.0923769	0.047643	0.680923	0.585236	0.520774	0.999999
STK11	7	65.5883	56.6269	-0.158824	0.450155	0.0876483	0.889674	0.86128	0.641345	0.999999
STK16	7	116.686	109.723	-0.102904	0.440535	0.0962652	0.915865	0.86128	0.667282	0.999999
STK17A	7	105.813	110.412	0.0631678	0.474425	0.884643	0.141136	0.869651	0.997387	0.779703
STK17B	7	92.784	100.553	0.129868	0.324422	0.763527	0.163011	0.811626	0.996636	0.780308
STK24	7	95.2278	96.8542	0.0847246	0.612007	0.92724	0.186281	0.915019	0.997387	0.809474
STK25	7	77.5388	70.8465	-0.0857309	0.127822	0.135433	0.552398	0.651024	0.712103	0.999999
STK26	7	132.559	118.833	-0.171249	0.686174	0.109508	0.987901	0.93396	0.690312	0.999999
STK3	7	82.8894	89.1172	2.67686e-06	0.121778	0.719737	0.0734219	0.648074	0.975272	0.660332
STK33	7	98.5409	93.5347	-0.0586938	0.479196	0.121325	0.913565	0.869651	0.709081	0.999999
STK35	7	55.9514	58.1733	-0.00418497	0.0237934	0.112681	0.217263	0.359878	0.697235	0.858278
STK4	7	116.314	113.258	-0.00515749	0.797485	0.588983	0.661068	0.953092	0.95887	0.999999
STS	7	76.7275	74.4548	-0.0176232	0.00151201	0.00507809	0.359947	0.126386	0.277537	0.960169
SULF1	7	92.6908	101.359	0.0935548	0.279742	0.838936	0.0799937	0.784818	0.997387	0.688915
SULT1A1	7	124.135	145.508	0.248697	0.000648728	0.998489	2.41005e-05	0.0838481	0.999238	0.0241853
SULT1A2	7	147.493	155.548	-0.101969	0.000923843	0.0805616	0.0170244	0.0937701	0.641345	0.37218
SULT1A3	7	98.9258	88.8991	-0.188364	0.15078	0.0212874	0.968016	0.676202	0.423452	0.999999
SULT1B1	7	110.354	112.617	0.0142307	0.739433	0.690827	0.479953	0.943159	0.971946	0.992207
SULT1C2	7	86.8578	81.3993	-0.151026	0.331	0.228442	0.69445	0.813334	0.807185	0.999999
SULT1E1	7	104.434	99.4507	-0.0936849	0.718355	0.38842	0.74901	0.937357	0.910801	0.999999
SULT2A1	7	101.094	106.126	0.0513487	0.515589	0.674946	0.333894	0.889141	0.967688	0.948922
SULT2B1	7	153.253	160.413	0.0719376	0.187135	0.828411	0.0492234	0.70804	0.997387	0.573331
SULT4A1	7	136.047	137.977	0.0169584	0.979518	0.776289	0.662004	0.990405	0.997387	0.999999
SV2A	7	61.8153	65.3114	0.0985349	0.0507581	0.430107	0.0939662	0.458047	0.920455	0.725685
SYK	7	142.101	131.076	-0.118563	0.587492	0.195502	0.875097	0.910388	0.79529	0.999999
TAAR1	7	143.406	158.13	0.0977297	0.031824	0.84034	0.0131129	0.383237	0.997387	0.332739
TACR1	7	103.044	92.0196	-0.150405	0.323011	0.0862998	0.867105	0.811626	0.641345	0.999999
TACR2	7	80.1689	78.8164	-0.142282	0.411696	0.279509	0.673727	0.854045	0.831356	0.999999
TACR3	7	159.031	162.015	0.0609218	0.603277	0.794417	0.309212	0.914894	0.997387	0.932837
TAF1A	7	62.0154	63.63	0.0691481	0.706507	0.686759	0.457024	0.936385	0.971278	0.992207
TAOK1	7	153.331	121.585	-0.32413	0.00162486	5.08405e-05	0.999624	0.128274	0.0240814	0.999999
TAOK3	7	102.198	95.3161	-0.0913073	0.144909	0.0381227	0.864426	0.664883	0.487869	0.999999
TBK1	7	59.3513	56.5315	-0.0957984	0.946453	0.384406	0.885898	0.987361	0.908732	0.999999
TBXA2R	7	92.5407	87.881	-0.0738397	0.563312	0.157144	0.919489	0.902771	0.726497	0.999999
TBXAS1	7	71.8848	73.6357	0.0449843	0.970474	0.769161	0.59941	0.988568	0.997387	0.999999
TDGF1	7	118.984	126.363	0.042412	0.611658	0.667651	0.360148	0.915019	0.965139	0.960169
TDP1	7	86.6963	87.5449	0.013445	0.974336	0.746387	0.650544	0.988568	0.987831	0.999999
TEC	7	110.933	110.62	-0.00742127	0.288562	0.382398	0.382264	0.789153	0.908732	0.973472
TEK	7	131.96	144.384	0.091664	0.4875	0.872105	0.17414	0.873565	0.997387	0.796069
TESK1	7	96.1437	93.86	0.0140142	0.344459	0.253346	0.61652	0.813334	0.807185	0.999999
TFRC	7	48.9246	44.1738	-0.370537	0.137612	0.0334076	0.925213	0.66287	0.472897	0.999999
TGFA	7	120.85	118.973	0.0306263	0.675021	0.581943	0.518591	0.928562	0.957619	0.999999
TGFB1	7	97.7898	90.6297	-0.0812226	0.697036	0.222101	0.903117	0.936196	0.807185	0.999999
TGFB2	7	122.521	122.956	-0.00251661	0.573029	0.451407	0.557972	0.902771	0.921094	0.999999
TGFB3	7	76.0127	70.8888	-0.10269	0.927691	0.311074	0.929987	0.985048	0.846763	0.999999
TGFBR1	7	77.338	64.2936	-0.273413	0.241117	0.0192951	0.998651	0.74232	0.421821	0.999999
TGFBR2	7	107.725	102.705	-0.118433	0.637638	0.185341	0.912856	0.92083	0.781512	0.999999
TH	7	141.494	142.826	0.00952405	0.335444	0.450594	0.380877	0.813334	0.921094	0.973472
THPO	7	89.3473	91.088	-0.0575433	0.106143	0.114325	0.439963	0.620468	0.697235	0.992207
THRA	7	89.4738	87.8887	-0.114838	0.512569	0.414018	0.563506	0.889141	0.917749	0.999999
THRB	7	108.307	116.942	0.0684825	0.219679	0.869851	0.0831022	0.739725	0.997387	0.698747
TIE1	7	82.1298	82.1502	0.0132455	0.99727	0.804746	0.690294	0.997972	0.997387	0.999999
TK1	7	104.528	105.224	-0.0461887	0.607426	0.698442	0.381529	0.915019	0.973013	0.973472
TLK2	7	27.5898	25.8018	0.0763729	0.475471	0.476914	0.475606	0.869651	0.926604	0.992207
TLR7	7	82.9118	72.3885	-0.252467	0.478501	0.0784621	0.958676	0.869651	0.640576	0.999999
TLR9	7	82.4627	71.0007	-0.246045	0.493836	0.0719515	0.992206	0.878003	0.611558	0.999999
TNC	7	83.7015	89.6467	0.0801851	0.344097	0.819682	0.147107	0.813334	0.997387	0.779703
TNF	7	80.6558	77.0386	-0.0818213	0.286711	0.0840984	0.89936	0.789153	0.641345	0.999999
TNFRSF10A	7	91.8072	95.7995	0.0580302	0.331023	0.881361	0.102062	0.813334	0.997387	0.747577
TNFRSF10B	7	106.959	111.054	0.048587	0.0863516	0.384135	0.130379	0.570724	0.908732	0.774556
TNFRSF12A	7	93.5153	97.1451	0.0347138	0.948929	0.803606	0.486206	0.987361	0.997387	0.992207
TNFRSF13C	7	102.124	103.007	-0.0154135	0.00545553	0.405362	0.0130874	0.191053	0.917749	0.332739
TNFRSF18	7	90.055	78.9264	-0.15395	0.0168872	0.0178727	0.578392	0.29996	0.416974	0.999999
TNFRSF1A	7	72.1351	80.7433	0.0856924	0.0810912	0.645438	0.0685473	0.560787	0.95887	0.651781
TNFRSF4	7	76.5686	73.3834	-0.130364	0.88143	0.35317	0.900554	0.966947	0.889828	0.999999
TNFRSF8	7	126.961	130.661	0.0462519	0.715071	0.818536	0.325524	0.936385	0.997387	0.948922
TNFRSF9	7	96.2836	93.7859	-0.0327657	0.360277	0.0987155	0.839979	0.825731	0.677656	0.999999
TNFSF11	7	93.0948	92.6399	-0.0910631	0.294699	0.407557	0.405734	0.79822	0.917749	0.992207
TNFSF12	7	102.945	99.4983	-0.0759191	0.88701	0.39126	0.884944	0.967337	0.914441	0.999999
TNFSF13B	7	99.1535	95.6968	-0.105888	0.00614171	0.00650172	0.590225	0.191053	0.288838	0.999999
TNFSF14	7	89.356	84.2485	-0.0632646	0.555099	0.244691	0.761616	0.901623	0.807185	0.999999
TNFSF4	7	100.878	98.0543	-0.0707414	0.894303	0.441659	0.830812	0.96934	0.921094	0.999999
TNIK	7	101.194	88.2346	-0.0659056	0.177772	0.0942157	0.743689	0.70804	0.662775	0.999999
TNK1	7	122.384	117.19	-0.0617892	0.775788	0.440143	0.761197	0.953092	0.921094	0.999999
TNK2	7	88.0872	92.51	0.0734158	0.892558	0.890509	0.325373	0.968927	0.997387	0.948922
TNKS2	7	102.595	97.9061	-0.098819	0.729531	0.240576	0.90073	0.940572	0.807185	0.999999
TNNI3K	7	96.1502	94.0056	-0.030882	0.681683	0.381889	0.760616	0.932312	0.908732	0.999999
TOP1	7	45.1196	35.7605	-0.260098	0.469854	0.113884	0.929584	0.867093	0.697235	0.999999
TOP1MT	7	57.7398	53.8347	-0.00809302	0.987919	0.610836	0.798751	0.992124	0.95887	0.999999
TOP2A	7	46.9636	51.255	0.17662	0.254084	0.774746	0.110736	0.756926	0.997387	0.768949
TOP2B	7	83.0698	82.6243	-0.00427576	0.050467	0.454969	0.0424699	0.458047	0.921094	0.529383
TP53	7	125.767	127.161	-0.00515912	0.632006	0.505262	0.611332	0.919223	0.933014	0.999999
TPBG	7	82.1164	78.0509	-0.0792753	0.923078	0.384599	0.86378	0.983278	0.908732	0.999999
TPMT	7	95.7161	100.544	0.0842382	0.205142	0.859033	0.0570761	0.720853	0.997387	0.603793
TPO	7	103.664	96.9881	-0.13938	0.231278	0.0456423	0.888599	0.739902	0.517894	0.999999
TRHR	7	101.223	112.558	0.166081	0.00269824	0.965973	0.000312502	0.158923	0.999238	0.074011
TRPA1	7	77.2908	75.2746	-0.0383508	0.904081	0.524309	0.806464	0.973995	0.943092	0.999999
TRPM8	7	103.489	106.267	0.0328259	0.652558	0.783421	0.335924	0.922782	0.997387	0.948922
TRPV1	7	106.473	99.0943	-0.127623	0.184178	0.0627286	0.889193	0.70804	0.577913	0.999999
TRPV3	7	88.2668	87.3268	-0.0639215	0.180142	0.0735302	0.750641	0.70804	0.614626	0.999999
TSG101	7	46.2404	49.1964	0.0780757	0.013551	0.0774136	0.227174	0.284487	0.636054	0.863425
TSHR	7	104.312	109.567	0.0457512	0.40889	0.793053	0.144031	0.849463	0.997387	0.779703
TSLP	7	118.414	128.616	0.114499	0.362312	0.936945	0.0848312	0.827644	0.997387	0.709089
TSSK1B	7	90.1222	86.4447	-0.0454679	0.197156	0.199907	0.474174	0.71357	0.803601	0.992207
TTK	7	68.1161	76.732	0.312662	0.424819	0.989977	0.0666228	0.858702	0.999238	0.648432
TTR	7	121.935	124.027	-0.00102946	0.0407312	0.122049	0.338668	0.436034	0.709081	0.952964
TUBB	7	18.9647	16.1181	-0.169816	0.639687	0.201201	0.890981	0.92083	0.805371	0.999999
TUBB1	7	72.8831	74.4648	0.0471225	0.074706	0.130389	0.303442	0.540455	0.709081	0.932837
TUBB2A	7	57.7271	59.3283	-0.0170754	0.203269	0.350371	0.253278	0.716739	0.887387	0.886641
TUBB2B	7	79.4401	65.6212	-0.327993	0.0245094	0.00108357	0.999423	0.359878	0.118443	0.999999
TUBB3	7	87.873	88.4129	0.0105956	0.421146	0.653464	0.283477	0.857216	0.95887	0.921859
TUBB4A	7	78.0212	70.5445	-0.0803485	0.451157	0.234686	0.712499	0.86128	0.807185	0.999999
TUBB4B	7	43.4045	39.2871	-0.0159527	0.36314	0.285344	0.609339	0.827644	0.83387	0.999999
TUBB6	7	87.8368	95.415	0.0675459	0.000101563	0.699712	5.10598e-05	0.0721606	0.973013	0.0241853
TXK	7	72.6334	81.3709	0.150584	0.709337	0.923592	0.217438	0.936385	0.997387	0.858278
TXNRD1	7	35.9617	30.3424	-0.194737	0.742154	0.270978	0.904251	0.943159	0.821861	0.999999
TYK2	7	144.661	137.003	-0.00248443	0.203159	0.316722	0.422157	0.716739	0.846763	0.992207
TYMS	7	30.8128	35.4928	0.258462	0.440645	0.836567	0.175887	0.86128	0.997387	0.796069
TYR	7	67.6092	68.7407	0.00954773	0.892334	0.733032	0.563755	0.968927	0.98298	0.999999
TYRO3	7	75.1941	74.6988	0.0370682	0.423405	0.602366	0.311521	0.858287	0.95887	0.932837
TYRP1	7	119.354	116.791	-0.0318794	0.710981	0.534785	0.591229	0.936385	0.944751	0.999999
UGCG	7	86.5009	102.671	0.24714	0.0125311	0.994467	0.00103673	0.278631	0.999238	0.122766
UGT1A1	7	131.754	149.234	0.205359	0.450798	0.9954	0.0499355	0.86128	0.999238	0.576897
UGT1A10	7	77.956	75.2199	-0.0599944	0.813649	0.364069	0.827401	0.954246	0.898174	0.999999
UGT1A3	7	133.657	135.413	0.00563937	0.476685	0.820721	0.204583	0.869651	0.997387	0.843962
UGT1A4	7	141.596	147.591	0.0545072	0.232514	0.790911	0.113013	0.739902	0.997387	0.768949
UGT1A5	7	106.592	117.676	0.0407144	0.00957845	0.634854	0.00825823	0.243053	0.95887	0.315985
UGT1A6	7	132.553	142.026	0.0891932	0.729403	0.818814	0.336563	0.940572	0.997387	0.948922
UGT1A7	7	102.188	102.509	-0.090396	0.407366	0.308246	0.603638	0.849463	0.846763	0.999999
UGT1A8	7	93.7185	93.2351	0.0507101	0.847487	0.692274	0.53979	0.961734	0.972056	0.999999
UGT1A9	7	86.1419	75.5526	-0.154317	0.349848	0.0548554	0.970928	0.814974	0.568974	0.999999
UGT2A1	7	161.146	155.833	-0.0809957	0.164863	0.356283	0.32638	0.701823	0.892586	0.948922
UGT2B10	7	96.6662	90.0468	-0.00344555	0.903812	0.655917	0.621241	0.973995	0.95887	0.999999
UGT2B11	7	108.026	112.274	0.0502142	0.825619	0.8443	0.311037	0.956312	0.997387	0.932837
UGT2B15	7	159.472	165.437	0.0310484	0.0301007	0.0386182	0.482773	0.377329	0.487869	0.992207
UGT2B17	7	121.82	112.354	-0.0805134	0.452017	0.157188	0.890893	0.86128	0.726497	0.999999
UGT2B28	6	118.912	117.745	-0.0456182	0.00247099	0.235639	0.00942568	0.158923	0.807185	0.315985
UGT2B4	7	81.1115	76.9657	0.063139	0.173661	0.36243	0.286094	0.70804	0.898174	0.921859
UGT2B7	7	117.809	108.575	-0.0288705	0.600045	0.322749	0.702414	0.914894	0.85059	0.999999
UGT8	7	141.647	138.46	-0.062366	0.123101	0.131363	0.428944	0.648074	0.709081	0.992207
ULK1	7	94.3972	98.1472	0.0935391	0.0157602	0.620216	0.0125553	0.295298	0.95887	0.332739
ULK2	7	129.226	114.161	-0.182185	0.265747	0.102877	0.816856	0.768244	0.68783	0.999999
ULK3	7	61.3082	63.3647	0.00404833	0.0314491	0.0523985	0.407283	0.383237	0.556336	0.992207
UTS2R	7	95.1175	95.1807	0.0339509	0.580963	0.545503	0.534916	0.909199	0.950699	0.999999
VAMP2	7	104.598	89.9095	-0.150613	0.0125492	0.00309562	0.901791	0.278631	0.20947	0.999999
VDR	7	89.1893	81.7548	-0.171399	0.454277	0.193392	0.796876	0.86128	0.79529	0.999999
VEGFA	7	92.8669	98.0282	0.0973642	0.0208935	0.665632	0.0196364	0.330576	0.963261	0.422041
VEGFB	7	123.633	118.471	-0.0984357	0.0305469	0.0180359	0.714448	0.377454	0.416974	0.999999
VIM	7	81.4252	98.7076	0.292336	0.172532	0.963686	0.0335497	0.70804	0.999238	0.503169
VKORC1	7	104.242	114.84	0.100334	0.555821	0.911103	0.197751	0.901623	0.997387	0.827595
VRK2	7	114.54	113.853	0.142387	0.137466	0.653322	0.10683	0.66287	0.95887	0.759029
VWF	7	83.9595	90.3385	0.150293	0.220821	0.892189	0.0599412	0.739902	0.997387	0.621726
WEE2	7	108.403	109.291	-0.0257886	0.227905	0.300404	0.437241	0.739902	0.846763	0.992207
WT1	7	80.0619	74.5291	0.00258565	0.476117	0.324899	0.630568	0.869651	0.8526	0.999999
XDH	7	145.362	134.082	-0.0529191	0.622002	0.461001	0.578102	0.915923	0.923732	0.999999
XIAP	7	98.9977	99.6185	0.00330496	0.651009	0.507993	0.569942	0.922782	0.933014	0.999999
YES1	7	66.7889	67.7252	-0.0219512	0.815423	0.560253	0.69397	0.954246	0.954451	0.999999
ZAP70	7	83.3964	83.5218	-0.0546859	0.197062	0.126305	0.687019	0.71357	0.709081	0.999999

## Sheet: Fig. 4F
Fig. 4F
	PRMT5			ABCA7			HDAC4			TIMM44			KMT5C
sg-NT	1	1	1	1	1	1	1	1	1	1	1	1	1	1	1
sg1-PRMT5	0.547441	0.499393	0.396759	0.681145	0.451059	0.592229	0.838754	0.855967	0.787265	0.770087	0.852802	0.781421	0.691256	0.688329	0.745808
sg2-PRMT5	0.488308	0.497805	0.526029	0.799662	0.827304	0.780419	0.60871	0.70088	0.804327	0.766694	0.74956	0.761728	0.752194	0.622983	0.696873

## Sheet: Fig. 4G
Fig. 4G
	-log10(p value)'
Unfolded Protein Response (UPR) R-HSA-381119	2.92118
Cellular Responses To Stress R-HSA-2262752	2.85792
Cellular Responses To Stimuli R-HSA-8953897	2.80995
Generic Transcription Pathway R-HSA-212436	2.79888
RNA Polymerase II Transcription R-HSA-73857	2.50976
Cellular Response To Starvation R-HSA-9711097	2.25461
IRE1alpha Activates Chaperones R-HSA-381070	2.24474
Gene Expression (Transcription) R-HSA-74160	2.22556
Amino Acids Regulate mTORC1 R-HSA-9639288	2.12989
rRNA Modification In Nucleus And Cytosol R-HSA-6790901	2.05685

[truncated: 19 more sheets: Fig. 4H, Fig. 5A, Fig. 5C, Fig. 5F, Fig. 5G, Fig. 5H, Sup. Fig. 1C, Sup. Fig. 2A, Sup. Fig. 2B, Sup. Fig. 2C, Sup. Fig. 3B, Sup. Fig. 3C, Sup. Fig. 3G, Sup. Fig. 3H, Sup. Fig. 4A, Sup. Fig. 4B, Sup. Fig. 4D, Sup. Fig. 5B, Sup. Fig. 5C]
